# Supplementary material for: Combination of Chromatographic and Machine Learning-Driven Virtual Fractionation Identifies Aryl Hydrocarbon Receptor Agonists in Sediments
Source: Environ Sci Technol. 2026 May 11;60(20):14408–21. doi: 10.1021/acs.est.6c02059 (PMC13217564; doi:10.1021/acs.est.6c02059)
Supplement: Supplementary file 1 [file es6c02059_si_001.xlsx]

## Sheet: Table of content
Table of Content
Table S8	Curated training dataset for machine learning classification model
Table S9	Unseen test dataset for evaluating binary classification model performance
Table S10	Curated training dataset for machine learning regression model
Table S11	Bioassay results for organic extracts of sediment samples
Table S12	Bioassay results for combined fractions of sediment extracts after high resolution fractionation
Table S13	Machine learning model performance metrics
Table S14	Application domain for selected molecular descriptor
Table S15	Retention index for alkane mix standard
Table S16	GC-HRMS feature statistics during suspect screening analysis
Table S17	Suspect screening analysis results for Prossen and Wittenberg
Table S18	Alignment results for all sediment extracts
Table S19	Summary for identification with confidence level
Table S20	Target screening list for PCBs
Table S21	Estimated EC10 values for each tested reference compound
Table S22	Calibration curve and method detection limit for reference standards
Table S23	Quantification results for 16 US EPA prioritized PAHs
Table S24	Bioanalytical concentration for identified agonists in Prossen
Table S25	Bioanalytical concentration for identified agonists in Dresden
Table S26	Bioanalytical concentration for identified agonists in Riesa
Table S27	Bioanalytical concentration for identified agonists in Torgau
Table S28	Bioanalytical concentration for identified agonists in Wittenberg
Table S29	Bioanalytical concentration for identified agonists in Dessau
Table S30	Bioanalytical concentration for identified agonists in Magdeburg
Table S31	Bioanalytical concentration for identified agonists in Werben
Table S32	Bioanalytical concentration for identified agonists in Domitz
Table S33	Bioanalytical concentration for identified agonists in Lauenburg
Table S34	EC10 value prediction for top-ranking candidates
Table S35	Iceberg modelling summary
Table S36	Bioanalytical concentration for US EPA PAHs

## Sheet: Table S8
Table S8	Curated training dataset for machine learning classification model
CASRN	Label	Compound	CIDs	Prediction
118409-57-7	0	((3,4-Dihydroxyphenyl)methylene)-Propanedinitrile	2052	0
22204-53-1	0	(+)-(S)-Naproxen	156391	0
50505-91-4	0	(+)-2,5-Dimethoxy-4-ethylamphetamine hydrochloride	24066917	0
24140-30-5	1	(+)-2-Methylbutyl-4-methoxybenzyladine-4'-aminocyannate	5702746	1
77-53-2	0	(+)-Cedrol	65575	0
7313-87-3	0	(+)-Cyclazocine	6603759	0
42399-41-7	0	(+)-Diltiazem	39186	0
152885-09-1	0	(+)-Epibatidine hydrochloride	3073763	0
467-55-0	0	(+)-Hecogenin	91453	0
33643-49-1	0	(+)-Ketamine	644025	0
17692-51-2	1	(+)-N-(Carboxy)-1-methyl-9,10-dihydrolysergamine benzyl ester	28693	1
124819-26-7	0	(+)-Pentazocine succinate	12259685	0
63903-74-2	1	(+)-Phenazocine hydrobromide	3048356	1
57-94-3	0	(+)-Tubocurarine chloride hydrochloride	6000	0
49570-63-0	0	(+)-alpha-Methadol hydrochloride	62709	0
7785-70-8	0	(+)-alpha-Pinene	82227	0
112665-43-7	0	(+-)-7-(3,5,6-trimethyl-1,4-benzoquinon-2-yl)-7-phenylheptanoic acid	2449	0
51338-27-3	0	(+-)-Diclofop-methyl	39985	0
1077-28-7	0	(+-)-Lipoic acid	864	0
102992-93-8	1	(+/-) -Niguldipine hydrochloride (1:x)	1236	1
101-40-6	0	(+/-) Propylhexedrine	7558	0
64057-70-1	0	(+/-)-3,4-Methylenedioxymethamphetamine hydrochloride	1615	0
10373-78-1	0	(+/-)-Camphorquinone	25208	0
6/7/6493	0	(+/-)-Lisofylline	57782	0
52-53-9	0	(+/-)-Verapamil	2520	0
93-92-5	0	(+/-)-alpha-Methylbenzyl acetate	62341	0
29493-77-4	0	(+/-)-cis-4-Methylaminorex	3058692	0
72739-14-1	0	(-)- (S)-Cathinone hydrochloride	62258	0
159701-44-7	1	(-)-(5S,8R)-Lisuride	6321253	1
87-44-5	0	(-)-(E)-Caryophyllene	5281515	0
42011-76-7	0	(-)-2,5-Dimethoxy-4-ethylamphetamine hydrochloride	12262509	0
6790-58-5	0	(-)-Ambroxide	10857465	0
4/7/5794	0	(-)-Camphene	440966	0
53-21-4	0	(-)-Cocaine hydrochloride	446220	0
4880-88-0	0	(-)-Eburnamonine	71203	0
80226-00-2	0	(-)-Enterodiol	115089	0
490-46-0	0	(-)-Epicatechin	72276	0
989-51-5	0	(-)-Epigallocatechin gallate	65064	0
51-43-4	0	(-)-Epinephrine	5816	0
3616-78-2	0	(-)-Fenfluramine hydrochloride	65801	0
1502-95-0	0	(-)-Heroin hydrochloride	5462328	0
1135-66-6	0	(-)-Isolongifolene	11127402	0
89-79-2	0	(-)-Isopulegol	170833	0
555-30-6	0	(-)-Methyldopa	38853	0
552-79-4	0	(-)-Methylephedrine	4374	0
61869-08-7	0	(-)-Paroxetine	43815	0
124819-25-6	0	(-)-Pentazocine succinate	441278	0
61-76-7	0	(-)-Phenylephrine hydrochloride	6041	0
155-41-9	0	(-)-Scopolamine methobromide	71183	0
469-61-4	0	(-)-alpha-Cedrene	6431015	0
53757-34-9	0	(-)-alpha-Methadol hydrochloride	3041256	0
7785-26-4	0	(-)-alpha-Pinene	440968	0
18172-67-3	0	(-)-beta-Pinene	440967	0
27193-28-8	0	(1,1,3,3-Tetramethylbutyl)phenol	62530	0
1118-12-3	0	(1,1-Dimethylethyl)urea	14233	0
947-19-3	0	(1-Hydroxycyclohexyl)(phenyl)methanone	70355	0
2/9/2217	0	(1R)-endo-(+)-Fenchyl alcohol	6997371	0
2216-51-5	0	(1R,2S,5R)-(-)-Menthol	16666	0
96850-13-4	1	(1R,3S)-3-(3,4-Dichlorophenyl)-N-methyl-2,3-dihydro-1H-inden-1-amine;hydrochloride	126280	1
3789-59-1	0	(1S)-1-Phenyl-1-propanamine	6993773	0
15356-60-2	0	(1S,2R,5S)-(+)-Menthol	165675	0
1196-01-6	0	(1S,5S)-4,6,6-Trimethylbicyclo[3.1.1]hept-3-en-2-one	92874	0
29617-43-4	1	(1S,9R)-beta-Hydrastine	656743	1
40220-08-4	0	(2,4,6-Trioxo-1,3,5-triazinane-1,3,5-triyl)triethane-2,1-diyl trisprop-2-enoate	170286	0
2008-39-1	0	(2,4-Dichlorophenoxy)acetic acid dimethylamine	1486	0
6306-60-1	0	(2,4-Dichlorophenyl)acetonitrile	80566	0
5039-78-1	0	(2-(Methacryloyloxy)ethyl)trimethylammonium chloride	78739	0
19780-11-1	0	(2-Dodecenyl)succinic anhydride	5362708	0
610-66-2	1	(2-Nitrophenyl)acetonitrile	11888	1
21285-46-1	1	(2E)-2,3-Dibromo-2-butene-1,4-diol	641240	0
623-91-6	0	(2E)-2-Butenedioic acid diethyl ester	638144	0
3913-81-3	0	(2E)-2-Decenal	5283345	0
6728-26-3	0	(2E)-2-Hexenal	5281168	0
78761-38-3	0	(2E)-3-Phenylprop-2-en-1-yl propanoate	5355850	0
14371-10-9	0	(2E)-3-Phenylprop-2-enal	637511	0
75899-68-2	0	(2E)-4-Hydroxy-2-nonenal	5283344	0
142-83-6	0	(2E,4E)-2,4-Hexadienal	637564	0
17102-64-6	0	(2E,4E)-Hexa-2,4-dien-1-ol	641256	0
67674-36-6	0	(2E,6Z)-1,1-diethoxynona-2,6-diene	6364671	0
328-38-1	0	(2R)-2-Amino-4-methylpentanoic acid	439524	0
185517-21-9	0	(2R)-2-Propyloctanoic acid	208925	0
50505-85-6	0	(2S)-1-(2,5-Dimethoxyphenyl)propan-2-amine hydrogen chloride (1:1)	12262506	0
177785-47-6	0	(2S,3S)-3-Methyl-2-(3-oxo-1,2-benzothiazol-2(3H)-yl)pentanoic acid	462368	0
14073-97-3	0	(2S,5R)-2-Isopropyl-5-methylcyclohexan-1-one	26447	0
1476-11-5	0	(2Z)-1,4-Dichlorobut-2-ene	6432115	0
25899-50-7	0	(2Z)-2-Pentenenitrile	6433944	1
31983-27-4	0	(2Z)-3,7-Dimethylocta-2,6-dienenitrile	1551245	0
13522-19-5	0	(2beta,3alpha,5alpha,16beta,17beta)-3-Acetoxy-2,16-di(1-piperidinyl)androstan-17-yl propionate	53948566	0
85264-33-1	0	(3,5-Dimethyl-1H-pyrazol-1-yl)methanol	96393	0
3327-22-8	0	(3-Chloro-2-hydroxypropyl)trimethylammonium chloride	18733	0
5089-70-3	0	(3-Chloropropyl)(triethoxy)silane	78771	0
2530-87-2	0	(3-Chloropropyl)trimethoxysilane	62449	0
24801-88-5	0	(3-Isocyanatopropyl)triethoxysilane	90613	0
3681-71-8	0	(3Z)-3-Hexenyl acetate	5363388	0
67883-79-8	0	(3Z)-Hex-3-en-1-yl (2E)-2-methylbut-2-enoate	15461361	0
41519-23-7	0	(3Z)-Hex-3-en-1-yl 2-methylpropanoate	5352539	0
25152-85-6	0	(3Z)-Hex-3-en-1-yl benzoate	5367706	0
31501-11-8	0	(3Z)-Hex-3-en-1-yl hexanoate	5352543	0
33467-74-2	0	(3Z)-Hex-3-en-1-yl propanoate	5365049	0
564-20-5	0	(3aR)-(+)-Sclareolide	929262	0
516-92-7	0	(3alpha,5beta)-Cholestan-3-ol	91465	0
105-13-5	0	(4-Methoxyphenyl)methanol	7738	0
67028-40-4	0	(4-Methylphenoxy) acetic acid ethyl ester	4047281	0
92841-65-1	0	(4R,5S)-(-)-1,5-Dimethyl-4-phenyl-2-imidazolidinone	6931391	0
203866-13-1	0	(4S)-1-tert-Butoxycarbonyl-4-fluoro-L-proline	2756017	0
18031-40-8	0	(4S)-4-(1-Methylethenyl)-1-cyclohexene-1-carboxaldehyde	2724159	0
21662-09-9	0	(4Z)-4-Decenal	5362620	0
5187-23-5	0	(5-Ethyl-1,3-dioxan-5-yl)methanol	78860	0
35854-86-5	0	(6Z)-Non-6-en-1-ol	5362792	0
65733-18-8	0	(7S)-Hydroprene	5282198	0
33956-49-9	0	(8E,10E)-8,10-Dodecadien-1-ol	1787910	0
301-02-0	0	(9Z)-Octadec-9-enamide	5283387	0
141-22-0	0	(9Z,12R)-12-Hydroxyoctadec-9-enoic acid	643684	0
68169-03-9	0	(Dicyclopentadienyloxy)ethyl methacrylate	3058839	0
156-60-5	0	(E)-1,2-Dichloroethylene	638186	0
821-06-7	0	(E)-1,4-Dibromo-2-butene	641245	0
33189-72-9	0	(E)-11-Tetradecenyl acetate	5367650	0
928-95-0	0	(E)-2-Hexen-1-ol	5318042	0
39511-08-5	0	(E)-3-(2-Furyl)acrolein	1549521	0
72269-48-8	0	(E)-4-Tridecen-l-yl acetate	5365748	0
38090-53-8	0	(E)-4-amino-2-butenoic acid	5310987	0
56578-18-8	0	(E)-5-Decen-1-ol	5283292	0
4180-23-8	0	(E)-Anethole	637563	0
10030-73-6	0	(E)-Hexadec-9-enoic acid	5282745	0
150824-47-8	0	(E)-Nitenpyram	3034287	0
5153-67-3	0	(E)-beta-Nitrostyrene	5284459	0
25152-84-5	0	(E,E)-2,4-Decadienal	5283349	0
5766-67-6	0	(Ethylenedinitrilo)tetraacetonitrile	21984	0
76333-53-4	0	(R)-(+)-Cathinone hydrochloride	149798	0
124937-51-5	0	(R)-(+)-Tolterodine	443879	0
5856-63-3	0	(R)-2-Aminobutan-1-ol	2723856	0
69648-38-0	0	(R)-Butaprost	5311035	0
37076-68-9	0	(R)-Tegafur	288216	0
4221-98-1	0	(R)-alpha-Phellandrene	442482	0
67614-33-9	0	(R,R)-Fenvalerate	5361514	0
14375-45-2	0	(RS)-Abscisic acid	5375199	0
53636-17-2	0	(S)-(+)-1-Dimethylamino-2-propanol	6950248	0
50505-89-0	0	(S)-(+)-2,5-Dimethoxy-4-methylamphetamine hydrochloride	11789033	0
1217457-81-2	0	(S)-(+)-Dimethindene maleate	6604866	0
26194-77-4	0	(S)-(+)-N-Ethylamphetamine hydrochloride	23616857	0
7540-51-4	0	(S)-(-)-beta-Citronellol	7793	0
10281-55-7	0	(S)-Citronellene	10887985	0
5989-54-8	0	(S)-Limonene	439250	0
70989-04-7	0	(S)-Mephenytoin	107921	0
26839-75-8	0	(S)-Timolol	33624	0
156-59-2	0	(Z)-1,2-Dichloroethylene	643833	0
53939-28-9	0	(Z)-11-Hexadecenal	5364495	0
928-96-1	0	(Z)-3-Hexen-1-ol	5281167	0
68047-06-3	0	(Z)-4-Hydroxytamoxifen	449459	0
64275-73-6	0	(Z)-5-Octen-1-ol	5352837	0
112-90-3	0	(Z)-9-Octadecenylamine	5356789	0
373-49-9	0	(Z)-Hexadec-9-enoic acid	445638	0
106-25-2	0	(Z)-Nerol	643820	0
20711-10-8	0	(Z)-Tetradec-11-enyl acetate	5367692	0
6898-97-1	0	(Z,E)-Diethylstilbestrol	3054	0
119-39-1	0	1(2H)-Phthalazinone	8394	0
102-60-3	0	1,1',1'',1'''-(Ethylenedinitrilo)tetrakis(2-propanol)	7615	0
60599-38-4	0	1,1'-(Nitrosoimino)bis[2-propanone]	43371	0
90-42-6	0	1,1'-Bi(cyclohexyl)-2-one	7016	0
92-51-3	0	1,1'-Bicyclohexyl	7094	0
2094-98-6	0	1,1'-Diazene-1,2-diyldicyclohexanecarbonitrile	74978	0
23847-08-7	0	1,1'-Disulfanediyldiazepan-2-one	90282	0
101-63-3	0	1,1'-Oxybis(4-nitrobenzene)	7568	0
110-98-5	0	1,1'-Oxybis-2-propanol	8087	0
36587-93-6	0	1,1'-Tetramethylenediguanidine sulfate	2227	0
54914-85-1	1	1,1'-[Ethane-1,2-diylbis(oxy)]bis(3-methylbenzene)	97354	1
92-06-8	1	1,1':3',1''-Terphenyl	7076	1
92-94-4	1	1,1':4',1''-Terphenyl	7115	1
630-16-0	0	1,1,1,2-Tetrabromoethane	61179	0
630-20-6	0	1,1,1,2-Tetrachloroethane	12418	0
116-16-5	0	1,1,1,3,3,3-Hexachloro-2-propanone	8303	0
354-58-5	0	1,1,1-Trichloro-2,2,2-trifluoroethane	9635	0
57-15-8	0	1,1,1-Trichloro-2-methyl-2-propanol	5977	0
71-55-6	0	1,1,1-Trichloroethane	6278	0
918-00-3	0	1,1,1-Trichloropropanone	13514	0
1445-45-0	0	1,1,1-Trimethoxyethane	15050	0
3290-92-4	0	1,1,1-Trimethylolpropane trimethacrylate	18689	0
79-27-6	1	1,1,2,2-Tetrabromoethane	6588	1
79-34-5	0	1,1,2,2-Tetrachloroethane	6591	0
76-13-1	0	1,1,2-Trichloro-1,2,2-trifluoroethane	6428	0
79-00-5	0	1,1,2-Trichloroethane	6574	0
598-77-6	0	1,1,2-Trichloropropane	11733	0
41532-84-7	1	1,1,2-Trimethyl-1H-benzo[e]indole	170530	1
116-66-5	0	1,1,3,3,5-Pentamethyl-4,6-dinitro-2,3-dihydro-1H-indene	67005	0
4559-86-8	0	1,1,3,3-Tetrabutylurea	20691	0
921-03-9	0	1,1,3-Trichloropropanone	13530	0
2489-77-2	0	1,1,3-Trimethyl-2-thiourea	2779938	0
3030-47-5	0	1,1,4,7,7-Pentamethyldiethylenetriamine	18196	0
18479-58-8	0	1,1,5-Trimethyl-6-heptenol	29096	0
1742-14-9	0	1,1-Bis(3,4-dimethylphenyl)ethane	74448	0
594-72-9	0	1,1-Dichloro-1-nitroethane	11674	0
75-34-3	0	1,1-Dichloroethane	6365	0
75-35-4	0	1,1-Dichloroethylene	6366	0
513-88-2	0	1,1-Dichloropropanone	10567	0
563-58-6	0	1,1-Dichloropropene	11245	0
7549-37-3	0	1,1-Dimethoxy-3,7-dimethylocta-2,6-diene	5352435	0
534-15-6	0	1,1-Dimethoxyethane	10795	0
57-14-7	0	1,1-Dimethylhydrazine	5976	0
24307-26-4	0	1,1-Dimethylpiperidinium chloride	18743	0
542-10-9	0	1,1-Ethanediol diacetate	222536	0
5124-30-1	0	1,1-Methylenebis(4-isocyanatocyclohexane)	21202	0
541-22-0	0	1,10-Decanediaminium, N,N,N,N',N',N'-hexamethyl-, dibromide	2968	0
2403-89-6	0	1,2,2,6,6-Pentamethylpiperidin-4-ol	75472	0
608-73-1	0	1,2,3,4,5,6-Hexachlorocyclohexane	727	0
1703-58-8	0	1,2,3,4-Butanetetracarboxylic acid	15560	0
634-66-2	0	1,2,3,4-Tetrachlorobenzene	12463	0
91-21-4	1	1,2,3,4-Tetrahydroisoquinoline	7046	1
529-33-9	0	1,2,3,4-Tetrahydronaphthalen-1-ol	10723	0
529-34-0	1	1,2,3,4-Tetrahydronaphthalen-1-one	10724	1
634-90-2	0	1,2,3,5-Tetrachlorobenzene	12468	0
527-53-7	0	1,2,3,5-Tetramethylbenzene	10695	0
25134-21-8	0	1,2,3,6-Tetrahydromethyl-3,6-methanophthalic anhydride	32802	0
85-40-5	0	1,2,3,6-Tetrahydrophthalimide	6808	0
90-16-4	0	1,2,3-Benzotriazin-4(1H)-one	135408793	0
95-14-7	0	1,2,3-Benzotriazole	7220	0
96-18-4	0	1,2,3-Trichloropropane	7285	0
95-94-3	0	1,2,4,5-Tetrachlorobenzene	7270	0
95-93-2	0	1,2,4,5-Tetramethylbenzene	7269	0
528-44-9	0	1,2,4-Benzenetricarboxylic acid	10708	0
615-54-3	0	1,2,4-Tribromobenzene	12002	0
120-82-1	0	1,2,4-Trichlorobenzene	13	0
135-77-3	0	1,2,4-Trimethoxybenzene	67284	0
95-63-6	0	1,2,4-Trimethylbenzene	7247	0
91-15-6	0	1,2-Benzenedicarbonitrile	7042	0
112-26-5	0	1,2-Bis(2-chloroethoxy)ethane	8171	0
622-20-8	1	1,2-Bis(phenylthio)ethane	69317	1
694-83-7	0	1,2-Cyclohexanediamine	4610	0
35691-65-7	0	1,2-Dibromo-2,4-dicyanobutane	61948	0
96-12-8	0	1,2-Dibromo-3-chloropropane	7280	0
3322-93-8	0	1,2-Dibromo-4-(1,2-dibromoethyl)cyclohexane	18728	0
106-93-4	0	1,2-Dibromoethane	7839	0
13014-24-9	1	1,2-Dichloro-4-(trichloromethyl)benzene	25608	1
328-84-7	0	1,2-Dichloro-4-(trifluoromethyl)benzene	9481	0
95-50-1	0	1,2-Dichlorobenzene	7239	0
616-21-7	0	1,2-Dichlorobutane	12017	0
107-06-2	0	1,2-Dichloroethane	11	0
78-87-5	0	1,2-Dichloropropane	6564	0
2050-46-6	0	1,2-Diethoxybenzene	74904	0
76-12-0	0	1,2-Difluoro-1,1,2,2-tetrachloroethane	6427	0
628-36-4	0	1,2-Diformylhydrazine	12342	0
147-47-7	0	1,2-Dihydro-2,2,4-trimethylquinoline	8981	0
93-15-2	0	1,2-Dimethoxy-4-(2-propen-1-yl)benzene	7127	0
91-16-7	0	1,2-Dimethoxybenzene	7043	0
83-41-0	0	1,2-Dimethyl-3-nitrobenzene	6739	0
169051-76-7	0	1,2-Dimethyl-3-propylimidazolium bis(trifluoromethylsulfonyl)imide	157857	0
218151-78-1	0	1,2-Dimethyl-3-propylimidazolium iodide	4183883	0
551-92-8	0	1,2-Dimethyl-5-nitroimidazole	3090	0
306-37-6	0	1,2-Dimethylhydrazine dihydrochloride	1322	0
104-66-5	1	1,2-Diphenoxyethane	7713	1
134-81-6	0	1,2-Diphenylethanedione	8651	0
122-66-7	1	1,2-Diphenylhydrazine	31222	1
930-22-3	0	1,2-Epoxy-3-butene	13586	0
106-88-7	0	1,2-Epoxybutane	7834	0
2404-44-6	0	1,2-Epoxydecane	16993	0
2855-19-8	0	1,2-Epoxydodecane	17858	0
7320-37-8	0	1,2-Epoxyhexadecane	23741	0
3234-28-4	0	1,2-Epoxytetradecane	18604	0
5700-49-2	0	1,2-Ethanediamine dihydroiodide	3301	0
3412-76-8	0	1,2-Ethanediamine, N1,N2-bis(phenylmethyl)-, hydrochloride (1:2)	8793	0
111-55-7	0	1,2-Ethanediol diacetate	8121	0
1117-86-8	0	1,2-Octanediol	14231	0
57-55-6	0	1,2-Propylene glycol	1030	0
6/5/2554	0	1,3,5,7-Tetramethyl-1,3,5,7-tetravinylcyclotetrasiloxane	75706	0
554-95-0	0	1,3,5-Benzenetricarboxylic acid	11138	0
3278-89-5	1	1,3,5-Tribromo-2-(prop-2-en-1-yloxy)benzene	76767	1
41424-36-6	0	1,3,5-Tribromo-2-methoxy-4-methylbenzene	5067511	0
108-70-3	0	1,3,5-Trichlorobenzene	7950	0
7779-27-3	0	1,3,5-Triethylhexahydro-s-triazine	24512	0
6099-90-7	0	1,3,5-Trihydroxybenzene dihydrate	359	0
717-74-8	0	1,3,5-Triisopropylbenzene	12860	0
621-23-8	0	1,3,5-Trimethoxybenzene	69301	0
108-67-8	0	1,3,5-Trimethylbenzene	7947	0
110-88-3	0	1,3,5-Trioxane	8081	0
1772-25-4	0	1,3,6-Hexanetricarbonitrile	15678	0
108-45-2	1	1,3-Benzenediamine	7935	1
626-17-5	0	1,3-Benzenedicarbonitrile	12276	0
99-63-8	0	1,3-Benzenedicarbonyl dichloride	7451	0
121-91-5	0	1,3-Benzenedicarboxylic acid	8496	0
1477-55-0	0	1,3-Benzenedimethanamine	15133	0
2778-42-9	0	1,3-Bis(2-isocyanato-2-propyl)benzene	17719	0
3753-81-9	0	1,3-Bis(4-carboxyphenoxy)propane	68610	0
107-88-0	0	1,3-Butanediol	7896	0
2579-20-6	0	1,3-Cyclohexanedimethanamine	17406	0
542-92-7	0	1,3-Cyclopentadiene	7612	0
97-39-2	1	1,3-Di-o-tolylguanidine	7333	1
77-48-5	0	1,3-Dibromo-5,5-dimethylhydantoin	6479	0
109-64-8	0	1,3-Dibromopropane	8001	0
926-57-8	0	1,3-Dichloro-2-butene	643911	0
96-23-1	0	1,3-Dichloro-2-propanol	7289	0
118-52-5	0	1,3-Dichloro-5,5-dimethylhydantoin	8360	0
541-73-1	0	1,3-Dichlorobenzene	10943	0
142-28-9	0	1,3-Dichloropropane	8881	0
534-07-6	0	1,3-Dichloropropanone	10793	0
542-75-6	0	1,3-Dichloropropene	24883	0
105431-72-9	0	1,3-Dihydro-1-phenyl-3,3-bis(4-pyridinylmethyl)-2H-Indol-2-one	3932	0
58409-70-4	0	1,3-Dihydroxypropan-2-yl dihydrogen phosphate calcium salt	2526	0
99-62-7	0	1,3-Diisopropylbenzene	7450	0
151-10-0	0	1,3-Dimethoxybenzene	9025	0
81-20-9	0	1,3-Dimethyl-2-nitrobenzene	6672	0
89-87-2	0	1,3-Dimethyl-4-nitrobenzene	6991	0
99-12-7	0	1,3-Dimethyl-5-nitrobenzene	7426	0
108-09-8	0	1,3-Dimethylbutylamine	7908	0
654058-04-5	0	1,3-Dimethylimidazolium dimethyl phosphate	13134	0
6228-25-7	0	1,3-Dioxane-5,5-diyldimethanol	80373	0
96-49-1	0	1,3-Dioxolan-2-one	7303	0
120-46-7	1	1,3-Diphenyl-1,3-propanedione	8433	1
102-07-8	1	1,3-Diphenylurea	7595	1
1322-17-4	0	1,3-Nonanediol monoacetate	234237	0
1120-71-4	0	1,3-Propane sultone	14264	0
504-63-2	0	1,3-Propanediol	10442	0
57609-64-0	1	1,3-Propanediol, bis(4-aminobenzoate)	93312	1
503-30-0	0	1,3-Propylene oxide	10423	0
481-40-3	1	1,4,5-Trihydroxynaphthalene	3083585	1
106-50-3	1	1,4-Benzenediamine	7814	1
100-20-9	0	1,4-Benzenedicarbonyl dichloride	7488	0
106-51-4	0	1,4-Benzoquinone	4650	0
2948-46-1	0	1,4-Bis(2-hydroxy-2-propyl)benzene	18062	0
1606-85-5	0	1,4-Bis(2-hydroxyethoxy)-2-butyne	62411	0
14233-37-5	1	1,4-Bis(N-isopropylamino)anthraquinone	61719	1
6770-38-3	0	1,4-Bis(methoxymethyl)benzene	81239	0
17351-75-6	0	1,4-Bis[(ethenyloxy)methyl]cyclohexane	3437285	0
76150-91-9	1	1,4-Bis[2-(3,5-dichloropyridyloxy)]benzene	5382	1
110-63-4	0	1,4-Butanediol	8064	0
1070-70-8	0	1,4-Butanediol diacrylate	70613	0
2425-79-8	0	1,4-Butanediol diglycidyl ether	17046	0
1076-97-7	0	1,4-Cyclohexanedicarboxylic acid	14106	0
105-08-8	0	1,4-Cyclohexanedimethanol	7735	0
1009-61-6	0	1,4-Diacetylbenzene	13888	0
128-95-0	1	1,4-Diaminoanthraquinone	31420	1
280-57-9	0	1,4-Diazabicyclo[2.2.2]octane	9237	0
106-37-6	0	1,4-Dibromobenzene	7804	0
1124-05-6	0	1,4-Dichloro-2,5-dimethylbenzene	70755	0
10/7/4752	1	1,4-Dichlorophthalazine	78490	1
105-05-5	0	1,4-Diethylbenzene	7734	0
81-64-1	1	1,4-Dihydroxyanthracene-9,10-dione	6688	1
100-18-5	0	1,4-Diisopropylbenzene	7486	0
89-58-7	0	1,4-Dimethyl-2-nitrobenzene	6974	0
571-58-4	0	1,4-Dimethylnaphthalene	11304	0
105-95-3	0	1,4-Dioxacycloheptadecane-5,17-dione	61014	0
54982-83-1	0	1,4-Dioxacyclohexadecane-5,16-dione	41270	0
123-91-1	0	1,4-Dioxane	31275	0
4845-50-5	0	1,4-Dioxane-2,3-diol	96170	0
505-29-3	0	1,4-Dithiane	10452	0
105-06-6	0	1,4-Divinylbenzene	66041	0
592-45-0	0	1,4-Hexadiene	5365552	0
122-96-3	0	1,4-Piperazinediethanol	67151	0
7209-38-3	0	1,4-Piperazinedipropanamine	81629	0
4904-61-4	0	1,5,9-Cyclododecatriene	5364361	0
111-78-4	0	1,5-Cyclooctadiene	82916	0
111-24-0	0	1,5-Dibromopentane	8100	0
30964-13-7	0	1,5-Dicaffeoylquinic acid	6474640	0
592-42-7	0	1,5-Hexadiene	11598	0
207569-02-6	0	1,5-Naphthalenedisulfonic acid, disodium salt hydrate	6666	0
111-29-5	0	1,5-Pentanediol	8105	0
629-03-8	0	1,6-Dibromohexane	12368	0
2163-00-0	0	1,6-Dichlorohexane	16551	0
575-43-9	0	1,6-Dimethylnaphthalene	11328	0
124-09-4	0	1,6-Hexanediamine	16402	0
629-11-8	0	1,6-Hexanediol	12374	0
13048-33-4	0	1,6-Hexanediol diacrylate	25644	0
6606-59-3	0	1,6-Hexanediol dimethacrylate	81080	0
180-84-7	0	1,7-Dioxaspiro[5.5]undecane	67437	0
480-22-8	0	1,8,9-Trihydroxyanthracene	10187	1
470-82-6	0	1,8-Cineol	2758	0
80-52-4	0	1,8-Diamino-p-menthane	6650	0
6674-22-2	0	1,8-Diazabicyclo[5.4.0]undec-7-ene	81184	0
81-55-0	0	1,8-Dihydroxy-4,5-dinitroanthraquinone	3378440	0
602-38-0	1	1,8-Dinitronaphthalene	11764	1
1191-62-4	0	1,8-Octanedithiol	14493	0
1647-16-1	0	1,9-Decadiene	15439	0
86-88-4	0	1-(1-Naphthyl)-2-thiourea	736366	1
50264-69-2	0	1-(2,4-Dichlorobenzyl)-1H-indazole-3-carboxylic acid	39562	0
38205-60-6	0	1-(2,4-Dimethyl-1,3-thiazol-5-yl)ethanone	520888	0
7779-30-8	0	1-(2,6,6-Trimethyl-2-cyclohexen-1-yl)-1-penten-3-one	5371084	0
6281-42-1	0	1-(2-Aminoethyl)imidazolidin-2-one	80480	0
140-31-8	0	1-(2-Aminoethyl)piperazine	8795	0
5982-97-8	0	1-(2-Ethylcrotonoyl)urea	5354486	0
61755-34-8	1	1-(2-Hydroxyethyl)-3-methylimidazolium chloride	11184839	0
11/2/3445	0	1-(2-Hydroxyethyl)pyrrolidin-2-one	76980	0
2094-99-7	0	1-(2-Isocyanatopropan-2-yl)-3-(prop-1-en-2-yl)benzene	604152	0
5464-78-8	0	1-(2-Methoxyphenyl)piperazine hydrochloride	1346	0
64-52-8	1	1-(2-Phenylethyl)-4-phenyl-4-acetoxypiperidine	60977	1
25371-96-4	0	1-(2-Trifluoromethylphenyl)imidazole	1359	0
99-45-6	0	1-(3,4-Dihydroxyphenyl)-2-(methylamino)ethanone	7436	0
6640-24-0	0	1-(3-Chlorophenyl)piperazine	1355	0
66346-01-8	0	1-(4-Chlorophenyl)-4,4-dimethyl-pentan-3-one	94617	0
1577-03-3	0	1-(4-Chlorophenyl)-4,4-dimethylpent-1-en-3-one	5388510	0
74217-46-2	0	1-(4-Hydroxyphenyl)-2-methyl-2-methylaminoethanol hydrochloride	9701	0
104-27-8	0	1-(4-Methoxyphenyl)-1-pentene-3-one	5803450	0
70356-09-1	0	1-(4-tert-Butylphenyl)-3-(4-methoxyphenyl)propane-1,3-dione	51040	0
31375-17-4	0	1-(5-Isopropyl-2-methyl-cyclohex-2-enyl)-propan-1-one	35785	0
552-45-4	0	1-(Chloromethyl)-2-methylbenzene	11093	0
116-25-6	0	1-(Hydroxymethyl)-5,5-dimethylhydantoin	67000	0
3698-89-3	0	1-(Methylsulfanyl)dodecane	77287	0
65039-10-3	0	1-Allyl-3-methylimidazolium chloride	11229455	0
81-49-2	1	1-Amino-2,4-dibromoanthraquinone	6681	1
78-96-6	0	1-Amino-2-propanol	4	0
116-81-4	1	1-Amino-4-bromo-9,10-dioxo-9,10-dihydroanthracene-2-sulfonic acid	22628	1
10/6/5496	0	1-Aminocyclohexanecarbonitrile	79635	0
93-91-4	0	1-Benzoylacetone	7166	0
36443-80-8	0	1-Benzyl-3-methylimidazolium chloride	10560336	0
589-10-6	0	1-Bromo-2-phenoxyethane	68526	0
16079-88-2	0	1-Bromo-3-chloro-5,5-dimethylhydantoin	61828	0
2398-37-0	0	1-Bromo-3-methoxybenzene	16971	0
6940-78-9	0	1-Bromo-4-chlorobutane	81364	0
1585-07-5	0	1-Bromo-4-ethylbenzene	15313	0
460-00-4	0	1-Bromo-4-fluorobenzene	9993	0
27060-75-9	0	1-Bromo-4-methoxy-2-methylbenzene	117915	0
143-15-7	0	1-Bromododecane	8919	0
423-55-2	0	1-Bromoheptadecafluorooctane	9873	0
3508-00-7	0	1-Bromoheptadecane	19022	0
112-82-3	0	1-Bromohexadecane	8213	0
111-25-1	0	1-Bromohexane	8101	0
111-83-1	0	1-Bromooctane	8140	0
629-72-1	0	1-Bromopentadecane	12394	0
110-53-2	0	1-Bromopentane	8057	0
106-94-5	0	1-Bromopropane	7840	0
112-71-0	0	1-Bromotetradecane	8208	0
765-09-3	0	1-Bromotridecane	13000	0
109-79-5	0	1-Butanethiol	8012	0
71-36-3	0	1-Butanol	263	0
7492-70-8	0	1-Butoxy-1-oxopropan-2-yl butanoate	24114	0
5131-66-8	0	1-Butoxy-2-propanol	21210	0
94280-72-5	0	1-Butyl-1-methylpiperidinium bromide	4342487	0
1357500-93-6	0	1-Butyl-1-methylpiperidinium trifluoromethanesulfonate	62406	0
93457-69-3	0	1-Butyl-1-methylpyrrolidinium bromide	11009533	0
475575-45-2	0	1-Butyl-2,3-dimethylimidazolium bromide	2734168	0
26576-84-1	0	1-Butyl-2-methylpyridinium bromide	13240378	0
85100-77-2	0	1-Butyl-3-methylimidazolium bromide	2734162	0
342789-81-5	0	1-Butyl-3-methylimidazolium methanesulfonate	6395	0
26576-85-2	0	1-Butyl-3-methylpyridinium bromide	3510569	0
65350-59-6	1	1-Butyl-4-methylpyridinium bromide	5128450	1
874-80-6	0	1-Butylpyridinium bromide	193832	0
97-00-7	0	1-Chloro-2,4-dinitrobenzene	6	0
55117-15-2	0	1-Chloro-2-(chloromethyl)-3-fluorobenzene	108675	0
869-24-9	0	1-Chloro-2-(diethylamine)ethane hydrochloride	13364	0
107-04-0	0	1-Chloro-2-bromoethane	7849	0
83-42-1	0	1-Chloro-2-methyl-3-nitrobenzene	6740	0
121-73-3	0	1-Chloro-3-nitrobenzene	8489	0
98-56-6	0	1-Chloro-4-(trifluoromethyl)benzene	7394	0
100-00-5	0	1-Chloro-4-nitrobenzene	7474	0
109-69-3	0	1-Chlorobutane	8005	0
1002-69-3	0	1-Chlorodecane	13848	0
112-52-7	0	1-Chlorododecane	8192	0
3/1/4860	0	1-Chlorohexadecane	20993	0
90-13-1	0	1-Chloronaphthalene	7003	0
2473-01-0	0	1-Chlorononane	17185	0
111-85-3	0	1-Chlorooctane	8142	0
13547-70-1	0	1-Chloropinacolone	83572	0
78-95-5	0	1-Chloropropan-2-one	6571	0
2425-54-9	0	1-Chlorotetradecane	17043	0
104-85-8	0	1-Cyano-4-methylbenzene	7724	0
1193-81-3	0	1-Cyclohexylethanol	137829	0
6837-24-7	0	1-Cyclohexylpyrrolidin-2-one	81278	0
2016-57-1	0	1-Decanamine	8916	0
112-30-1	0	1-Decanol	8174	0
872-05-9	0	1-Decene	13381	0
188589-32-4	0	1-Decyl-3-methylimidazolium bromide	2734226	0
124-22-1	0	1-Dodecanamine	13583	0
112-55-0	0	1-Dodecanethiol	8195	0
112-41-4	0	1-Dodecene	8183	0
2687-96-9	1	1-Dodecyl-2-pyrrolidinone	62459	1
61546-00-7	0	1-Dodecyl-3-methylimidazolium bromide	2734228	0
1569-02-4	0	1-Ethoxy-2-propanol	15287	0
100-29-8	0	1-Ethoxy-4-nitrobenzene	7495	0
69227-51-6	0	1-Ethyl-1-methylpyrrolidinium bromide	112265	0
98892-76-3	0	1-Ethyl-2,3-dimethylimidazolium bromide	2734166	0
2687-91-4	0	1-Ethyl-2-pyrrolidinone	17595	0
848641-69-0	0	1-Ethyl-3-methyl-1H-imidazol-3-ium diethyl phosphate	654	0
65039-09-0	0	1-Ethyl-3-methylimidazolium chloride	174076	0
342573-75-5	0	1-Ethyl-3-methylimidazolium ethyl sulfate	6004	0
516474-01-4	0	1-Ethyl-3-methylimidazolium methyl sulfate	6412	0
328090-25-1	0	1-Ethyl-3-methylimidazolium tosylate	6101	0
1906-79-2	0	1-Ethylpyridinium bromide	15928	0
78-27-3	0	1-Ethynylcyclohexanol	6525	0
70-34-8	0	1-Fluoro-2,4-dinitrobenzene	6264	0
1438-94-4	0	1-Furfurylpyrrole	15037	0
111-70-6	0	1-Heptanol	8129	0
36653-82-4	0	1-Hexadecanol	2682	0
629-73-2	0	1-Hexadecene	12395	0
61546-01-8	0	1-Hexadecyl-3-methylimidazolium chloride	2734232	0
111-27-3	0	1-Hexanol	8103	0
592-41-6	0	1-Hexene	11597	0
85100-78-3	0	1-Hexyl-3-methylimidazolium bromide	2734164	0
74440-81-6	0	1-Hexylpyridinium bromide	2734173	0
2592-95-2	0	1-Hydroxybenzotriazole	75771	0
5315-79-7	1	1-Hydroxypyrene	21387	1
645-00-1	0	1-Iodo-3-nitrobenzene	12574	0
4292-19-7	0	1-Iodododecane	20282	0
544-77-4	0	1-Iodohexadecane	11007	0
638-45-9	1	1-Iodohexane	12527	1
4282-42-2	0	1-Iodononane	20275	0
91-23-6	0	1-Methoxy-2-nitrobenzene	7048	0
108-65-6	1	1-Methoxy-2-propyl acetate	7946	1
37143-54-7	0	1-Methoxy-2-propylamine	123458	0
104-93-8	0	1-Methoxy-4-methylbenzene	7731	0
199584-38-8	0	1-Methoxy-4-tert-pentylcyclohexane	3420996	0
88840-42-0	0	1-Methyl-1-propylpiperidinium bromide	16726631	0
608140-09-6	0	1-Methyl-1-propylpyrrolidinium bromide	12059918	0
1/4/5370	0	1-Methyl-2-(2,6-xylyloxy)ethylammonium chloride	4178	0
165252-70-0	0	1-Methyl-2-nitro-3-((tetrahydrofuran-3-yl)methyl)guanidine	135418283	0
85100-76-1	0	1-Methyl-3-propylimidazolium bromide	5245884	0
79917-89-8	0	1-Methyl-3-propylimidazolium chloride	21917382	0
171058-21-2	0	1-Methyl-3-tetradecylimidazolium chloride	2734230	0
4968-48-3	0	1-Methyl-4-phenyl-4-propionoxypiperidine hydrochloride	61583	0
938-85-2	1	1-Methylguanine	70315	1
2381-21-7	0	1-Methylpyrene	16932	1
1189-08-8	0	1-Methyltrimethylene dimethacrylate	70916	0
142-18-7	0	1-Monolaurin	14871	0
86-86-2	0	1-Naphthaleneacetamide	6861	0
90-15-3	1	1-Naphthol	7005	1
134-32-7	1	1-Naphthylamine	8640	1
446-35-5	0	1-Nitro-2,4-difluorobenzene	67967	0
384-22-5	0	1-Nitro-2-(trifluoromethyl)benzene	9795	0
881-03-8	0	1-Nitro-2-methylnaphthalene	13432	0
98-46-4	0	1-Nitro-3-(trifluoromethyl)benzene	7386	0
627-05-4	0	1-Nitrobutane	12302	0
646-14-0	0	1-Nitrohexane	12589	0
108-03-2	0	1-Nitropropane	7903	0
5522-43-0	1	1-Nitropyrene	21694	1
143-08-8	0	1-Nonanol	8914	0
623-39-2	0	1-O-Methylglycerol	92822	0
112-88-9	0	1-Octadecene	8217	0
7795-95-1	0	1-Octanesulfonyl chloride	82261	0
111-88-6	0	1-Octanethiol	8144	0
111-87-5	0	1-Octanol	957	0
3391-86-4	0	1-Octen-3-ol	18827	0
4312-99-6	0	1-Octen-3-one	61346	0
111-66-0	0	1-Octene	8125	0
2687-94-7	0	1-Octyl-2-pyrrolidone	3033871	0
818-72-4	0	1-Octyn-3-ol	13166	0
629-76-5	0	1-Pentadecanol	12397	0
71-41-0	0	1-Pentanol	6276	0
109-67-1	0	1-Pentene	8004	0
770-35-4	0	1-Phenoxy-2-propanol	92839	0
93-54-9	0	1-Phenyl-1-propanol	7147	0
941-69-5	0	1-Phenyl-1H-pyrrole-2,5-dione	13662	0
5378-52-9	0	1-Phenyl-1H-tetrazole	138477	0
705-60-2	0	1-Phenyl-2-nitropropene	1549520	0
103-85-5	0	1-Phenyl-2-thiourea	676454	0
89-25-8	1	1-Phenyl-3-methyl-5-pyrazolone	4021	1
92-43-3	1	1-Phenyl-3-pyrazolidinone	7090	1
1934-71-0	0	1-Phenylcyclohexylamine hydrochloride	31862	0
120-45-6	0	1-Phenylethyl propionate	8432	0
93-55-0	0	1-Phenylpropan-1-one	7148	0
64-10-8	0	1-Phenylurea	6145	0
99-00-3	0	1-Piperazinecarbodithioic acid	66829	0
103-76-4	0	1-Piperazineethanol	7677	0
3867-15-0	0	1-Piperidinocyclohexanecarbonitrile	62529	0
77337-73-6	0	1-Propanesulfonic acid, 3-(acetylamino)-, calcium salt (2:1)	71158	0
71-23-8	0	1-Propanol	1031	0
1569-01-3	0	1-Propoxy-2-propanol	15286	0
112-72-1	0	1-Tetradecanol	8209	0
1120-36-1	0	1-Tetradecene	14260	0
96-27-5	0	1-Thioglycerol	7291	0
112-70-9	0	1-Tridecanol	8207	0
2437-56-1	0	1-Tridecene	17095	0
112-42-5	0	1-Undecanol	8184	0
29911-28-2	0	1-[(1-Butoxy-2-propanyl)oxy]-2-propanol	24752	0
38051-02-4	1	1-[2-({[5-(diethylamino)-2-{(e)-[4-(dimethylsulfamoyl)phenyl]diazenyl}phenyl]sulfonyl}amino)ethyl]pyridinium chloride	217049	1
57018-52-7	0	1-tert-Butoxy-2-propanol	92629	0
145-39-1	0	1-tert-Butyl-3,4,5-trimethyl-2,6-dinitrobenzene	67350	0
67151-63-7	0	1-{Bis[3-(dimethylamino)propyl]amino}propan-2-ol	106705	0
494-19-9	1	10,11-Dihydro-5H-dibenz[b,f]azepine	10308	1
10527-16-9	0	10-Chloro-9-anthraldehyde	82703	1
112-45-8	0	10-Undecen-1-al	8187	0
112-38-9	0	10-Undecenoic acid	5634	0
3344-77-2	1	12-Bromo-1-dodecanol	137895	1
73367-80-3	0	12-Bromododecanoic acid	175468	0
6707-60-4	0	12-Oxahexadecanolide	23173	0
630-56-8	1	17-((1-Oxohexyl)oxy)pregn-4-ene-3,20-dione	169870	1
58-18-4	0	17-Methyltestosterone	6010	0
57-91-0	0	17alpha-Estradiol	68570	0
57-63-6	0	17alpha-Ethinylestradiol	5991	0
68-96-2	0	17alpha-Hydroxyprogesterone	6238	0
50-28-2	0	17beta-Estradiol	5757	0
10161-33-8	0	17beta-Trenbolone	25015	0
2043-55-2	0	1H,1H,2H,2H-Perfluorohexyl iodide	74887	0
81-84-5	1	1H,3H-Naphtho(1,8-cd)pyran-1,3-dione	6693	1
81-83-4	1	1H-Benzo[de]isoquinoline-1,3(2H)-dione	66491	1
95-13-6	1	1H-Indene	7219	1
4097-22-7	0	2',3'-Dideoxyadenosine	20039	0
7481-89-2	0	2',3'-Dideoxycytidine	24066	0
15086-94-9	0	2',4',5',7'-Tetrabromofluorescein	27020	0
122111-03-9	0	2'-Deoxy-2',2'-difluorocytidine monohydrochloride	60750	0
1504-74-1	0	2'-Methoxycinnamaldehyde	641298	0
66072-38-6	0	2,2',2''-[Methanetriyltris(benzene-4,1-diyloxymethanediyl)]trioxirane	4320947	0
35065-27-1	0	2,2',4,4',5,5'-Hexachlorobiphenyl	37034	1
60348-60-9	1	2,2',4,4',5-Pentabromodiphenyl ether	36159	1
5436-43-1	1	2,2',4,4'-Tetrabromodiphenyl ether	95170	1
131-55-5	1	2,2',4,4'-Tetrahydroxybenzophenone	8571	1
15721-02-5	1	2,2',5,5'-Tetrachlorobenzidine	27465	1
92-00-2	0	2,2'-(3-Chlorophenylimino)diethanol	66688	0
44860-68-6	0	2,2'-(Methanediyldisulfanediyl)diethanol	94785	0
23235-61-2	0	2,2'-(Oxydimethanediyl)bis(2-ethylpropane-1,3-diol)	90038	0
13472-08-7	0	2,2'-Azobis(2-methylbutanenitrile)	93079	0
366-18-7	0	2,2'-Bipyridine	1474	0
135-57-9	1	2,2'-Dibenzoylaminodiphenyl disulfide	67271	1
13029-08-8	0	2,2'-Dichlorobiphenyl	25622	0
131-54-4	1	2,2'-Dihydroxy-4,4'-dimethoxybenzophenone	8570	1
131-53-3	1	2,2'-Dihydroxy-4-methoxybenzophenone	8569	1
120-78-5	0	2,2'-Dithiobisbenzothiazole	8447	1
88-24-4	0	2,2'-Methylenebis(ethyl-6-tert-butylphenol)	6928	0
2752-17-2	0	2,2'-Oxybis(ethylamine)	75982	0
3570-55-6	0	2,2'-Sulfanediyldiethanethiol	77117	0
111-48-8	0	2,2'-Thiobisethanol	5447	0
4985-85-7	0	2,2'-[(3-Aminopropyl)imino]diethanol	21088	0
104-38-1	0	2,2'-[1,4-Phenylenebis(oxy)]diethanol	66912	0
14228-73-0	0	2,2'-[Cyclohexane-1,4-diylbis(methanediyloxymethanediyl)]dioxirane	61718	0
929-59-9	0	2,2'-[Ethane-1,2-diylbis(oxy)]diethanamine	70248	0
14970-87-7	0	2,2'-[Ethane-1,2-diylbis(oxy)]diethanethiol	84733	0
90-17-5	0	2,2,2-Trichloro-1-phenylethyl acetate	7007	0
594-65-0	0	2,2,2-Trichloroacetamide	61144	0
75-89-8	0	2,2,2-Trifluoroethanol	6409	0
1009-93-4	0	2,2,4,4,6,6-Hexamethylcyclotrisilazane	66094	0
3010-96-6	0	2,2,4,4-Tetramethylcyclobutane-1,3-diol	76382	0
933-52-8	0	2,2,4,4-Tetramethylcyclobutane-1,3-dione	13617	0
144-19-4	0	2,2,4-Trimethyl-1,3-pentanediol	8946	0
6846-50-0	0	2,2,4-Trimethyl-1,3-pentanediol diisobutyrate	23284	0
68052-23-3	0	2,2,4-Trimethylpentane-1,3-diyl dibenzoate	107080	0
2403-88-5	0	2,2,6,6-Tetramethyl- 4-piperidinol	75471	0
826-36-8	0	2,2,6,6-Tetramethyl-4-piperidone	13220	0
2896-70-0	0	2,2,6,6-Tetramethyl-4-piperidone 1-nitroxide	98642	0
36768-62-4	0	2,2,6,6-Tetramethylpiperidin-4-amine	37524	0
2642-82-2	0	2,2-Bis(4-chlorophenyl)ethanol	17533	0
682-09-7	0	2,2-Bis[(prop-2-en-1-yloxy)methyl]butan-1-ol	61196	0
1823-31-0	0	2,2-Di-4-tolylpropane	264852	0
10222-01-2	0	2,2-Dibromo-3-nitrilopropionamide	25059	0
683-72-7	0	2,2-Dichloroacetamide	12694	0
594-20-7	0	2,2-Dichloropropane	11660	0
24650-42-8	0	2,2-Dimethoxy-1,2-diphenylethanone	90571	0
77-76-9	0	2,2-Dimethoxypropane	6495	0
68298-46-4	0	2,2-Dimethyl-2,3-dihydro-1-benzofuran-7-amine	91697	1
3970-62-5	0	2,2-Dimethyl-3-pentanol	19871	0
75-83-2	0	2,2-Dimethylbutane	6403	0
597-43-3	0	2,2-Dimethylbutanedioic acid	11701	0
595-37-9	0	2,2-Dimethylbutanoic acid	11684	0
681-57-2	0	2,2-Dimethylpentanedioic acid	12681	0
1985-51-9	0	2,2-Dimethylpropane-1,3-diyl bis(2-methylprop-2-enoate)	16135	0
75-98-9	0	2,2-Dimethylpropanoic acid	6417	0
3282-30-2	0	2,2-Dimethylpropanoyl chloride	62493	0
513-37-1	0	2,2-Dimethylvinyl chloride	10555	0
778-22-3	0	2,2-Diphenylpropane	13065	0
61445-50-9	1	2,3',4,4'-Tetrahydroxybenzophenone	12472902	1
1640-39-7	0	2,3,3-Trimethylindolenine	15427	0
4901-51-3	1	2,3,4,5-Tetrachlorophenol	21013	1
58-90-2	1	2,3,4,6-Tetrachlorophenol	6028	1
17700-09-3	0	2,3,4-Trichloronitrobenzene	28697	0
15950-66-0	1	2,3,4-Trichlorophenol	27582	1
1143-72-2	1	2,3,4-Trihydroxbenzophenone	70837	1
719-32-4	0	2,3,5,6-Tetrachlorobenzene-1,4-dicarbonyl dichloride	12868	0
117-18-0	0	2,3,5,6-Tetrachloronitrobenzene	8330	0
935-95-5	1	2,3,5,6-Tetrachlorophenol	13636	1
2402-79-1	0	2,3,5,6-Tetrachloropyridine	16990	0
933-78-8	1	2,3,5-Trichlorophenol	13619	1
88-82-4	0	2,3,5-Triiodobenzoic acid	6948	0
697-82-5	0	2,3,5-Trimethylphenol	12769	0
14667-55-1	0	2,3,5-Trimethylpyrazine	26808	0
50-31-7	1	2,3,6-Trichlorobenzoic acid	5759	1
933-75-5	0	2,3,6-Trichlorophenol	13618	1
2416-94-6	0	2,3,6-Trimethylphenol	17016	0
1746-01-6	1	2,3,7,8-Tetrachlorodibenzo-1,4-dioxin	15625	1
513-85-9	0	2,3-Butanediol	262	0
431-03-8	0	2,3-Butanedione	650	0
4532-64-3	0	2,3-Butanedithiol	548353	0
2687-25-4	1	2,3-Diaminotoluene	17593	1
616-23-9	0	2,3-Dichloro-1-propanol	12018	0
78-88-6	0	2,3-Dichloro-1-propene	6565	0
69045-83-6	0	2,3-Dichloro-5-(trichloromethyl)pyridine	94647	0
3883-43-0	0	2,3-Dichloro-p-dioxane	7246	0
50-45-3	0	2,3-Dichlorobenzoic acid	5765	0
7581-97-7	0	2,3-Dichlorobutane	24233	0
3209-22-1	0	2,3-Dichloronitrobenzene	18555	0
576-24-9	0	2,3-Dichlorophenol	11334	1
15707-24-1	0	2,3-Diethylpyrazine	27458	0
1563-38-8	0	2,3-Dihydro-2,2-dimethyl-7-benzofuranol	15278	0
79-29-8	0	2,3-Dimethylbutane	6589	0
526-75-0	0	2,3-Dimethylphenol	10687	0
3848-24-6	0	2,3-Hexanedione	19707	0
643-38-9	0	2,3-Quinolinedicarboxylic acid	69508	0
87-59-2	0	2,3-Xylidine	6893	0
1470-79-7	1	2,4,4'-Trihydroxybenzophenone	73852	1
107-39-1	0	2,4,4-Trimethyl-1-pentene	7868	0
107-40-4	0	2,4,4-Trimethyl-2-pentene	7869	0
1928-47-8	0	2,4,5-T 2-Ethylhexyl	15998	0
6378-25-2	0	2,4,5-Trichlorobenzenesulfonic acid	80786	0
89-69-0	0	2,4,5-Trichloronitrobenzene	6983	0
95-95-4	0	2,4,5-Trichlorophenol	7271	0
93-76-5	0	2,4,5-Trichlorophenoxyacetic acid	1480	0
118-79-6	0	2,4,6-Tribromophenol	1483	0
108-77-0	0	2,4,6-Trichloro-s-triazine	7954	0
634-93-5	0	2,4,6-Trichloroaniline	12471	0
18708-70-8	0	2,4,6-Trichloronitrobenzene	29228	0
3764-01-0	0	2,4,6-Trichloropyrimidine	77378	0
480-63-7	0	2,4,6-Trimethylbenzoic acid	10194	0
527-60-6	0	2,4,6-Trimethylphenol	10698	0
101-37-1	1	2,4,6-Tris(allyloxy)-1,3,5-triazine	7555	0
90-72-2	0	2,4,6-Tris(dimethylaminomethyl)phenol	7026	0
732-26-3	0	2,4,6-Tris(tert-butyl)phenol	12902	0
126-86-3	0	2,4,7,9-Tetramethyl-5-decyne-4,7-diol	31362	0
2772-45-4	0	2,4-Bis(1-methyl-1-phenylethyl)phenol	76013	0
139-40-2	0	2,4-Bis(isopropylamino)-6-chloro-1,3,5-triazine	4937	0
94-80-4	0	2,4-D Butyl ester	7206	0
94-11-1	0	2,4-D isopropyl ester	7173	0
1929-73-3	0	2,4-D-Butotyl	16002	0
1928-38-7	0	2,4-D-Methyl	1488	0
533-23-3	0	2,4-D-ethyl ester	10780	0
1713-15-1	0	2,4-D-isobutyl	15580	0
96-76-4	0	2,4-Di-tert-butylphenol	7311	0
120-95-6	0	2,4-Di-tert-pentylphenol	8455	0
56-06-4	0	2,4-Diamino-6-hydroxypyrimidine	135408763	0
95-80-7	1	2,4-Diaminotoluene	7261	1
29091-09-6	0	2,4-Dichloro-1,3-dinitro-5-(trifluoromethyl)benzene	94398	0
94-99-5	0	2,4-Dichloro-1-(chloromethyl)benzene	7212	0
13014-18-1	0	2,4-Dichloro-1-(trichloromethyl)benzene	25607	0
320-60-5	0	2,4-Dichloro-1-(trifluoromethyl)benzene	9443	0
611-06-3	0	2,4-Dichloro-1-nitrobenzene	11899	0
554-00-7	0	2,4-Dichloroaniline	11123	0
874-42-0	0	2,4-Dichlorobenzaldehyde	13404	0
50-84-0	0	2,4-Dichlorobenzoic acid	5787	0
1777-82-8	0	2,4-Dichlorobenzyl alcohol	15684	0
97-16-5	1	2,4-Dichlorophenyl benzenesulfonate	7327	1
19719-28-9	0	2,4-Dichlorophenylacetic acid	88209	0
3934-20-1	0	2,4-Dichloropyrimidine	77531	0
95-73-8	0	2,4-Dichlorotoluene	7254	0
367-25-9	0	2,4-Difluoroaniline	9709	0
89-86-1	0	2,4-Dihydroxybenzoic acid	1491	0
5/6/2934	0	2,4-Diisopropylphenol	18048	0
4/8/2735	0	2,4-Dimethoxyaniline	17652	0
68039-49-6	0	2,4-Dimethyl-3-cyclohexene-1-carboxaldehyde	93375	0
95-68-1	0	2,4-Dimethylaniline	7250	1
105-67-9	0	2,4-Dimethylphenol	7771	0
97-02-9	1	2,4-Dinitroaniline	7321	1
119-27-7	0	2,4-Dinitroanisole	8385	0
207234-00-2	0	2,4-Dinitrobenzenesulfonic acid dihydrate	6959	0
541-53-7	0	2,4-Dithiobiuret	2758725	0
625-69-4	0	2,4-Pentanediol	12262	0
123-54-6	0	2,4-Pentanedione	31261	0
23783-42-8	0	2,5,8,11-Tetraoxatridecan-13-ol	90263	0
88-58-4	0	2,5-Di-tert-butylbenzene-1,4-diol	2374	0
88-86-8	0	2,5-Dichloro-3-nitrobenzoic acid	6951	0
95-82-9	0	2,5-Dichloroaniline	7262	0
1984-58-3	0	2,5-Dichloroanisole	16125	0
50-79-3	0	2,5-Dichlorobenzoic acid	5784	0
583-78-8	0	2,5-Dichlorophenol	66	0
77-79-2	0	2,5-Dihydrothiophene 1,1-dioxide	6498	0
1072-71-5	1	2,5-Dimercapto-1,3,4-thiadiazole	2723630	1
850140-15-7	1	2,5-Dimethoxy-4-propylthiophenethylamine hydrochloride	24728635	1
24973-25-9	0	2,5-Dimethoxyamphetamine hydrochloride	62787	0
55704-78-4	0	2,5-Dimethyl-1,4-dithiane-2,5-diol	62105	0
78-63-7	0	2,5-Dimethyl-2,5-di-(tert-butylperoxy)hexane	6545	0
142-30-3	0	2,5-Dimethyl-3-hexyne-2,5-diol	8883	0
95-78-3	1	2,5-Dimethylaniline	7259	1
609-54-1	0	2,5-Dimethylbenzenesulfonic acid	11868	0
625-86-5	0	2,5-Dimethylfuran	12266	0
110-03-2	0	2,5-Dimethylhexane-2,5-diol	8031	0
95-87-4	0	2,5-Dimethylphenol	7267	0
142-46-1	0	2,5-Dithiobiurea	2724564	0
108-31-6	0	2,5-Furandione	7923	0
110-13-4	0	2,5-Hexanedione	8035	0
36431-72-8	0	2,6,10,10-Tetramethyl-1-oxaspiro[4.5]dec-6-ene	61953	0
3855-32-1	0	2,6,10-Trimethyl-2,6,10-triazaundecane	77463	0
1125-21-9	0	2,6,6-Trimethyl-2-cyclohexene-1,4-dione	62374	0
123-17-1	0	2,6,8-Trimethyl-4-nonanol	61056	0
123-18-2	0	2,6,8-Trimethyl-4-nonanone	61057	0
719-22-2	0	2,6-Bis-(1,1-dimethylethyl)-2,5-cyclohexadiene-1,4-dione	12867	0
5510-99-6	0	2,6-Di(butan-2-yl)phenol	21685	0
88-26-6	0	2,6-Di-tert-butyl-4-(hydroxymethyl)phenol	6929	0
88-27-7	0	2,6-Di-tert-butyl-4-[(dimethylamino)methyl]phenol	66609	0
4130-42-1	0	2,6-Di-tert-butyl-4-ethylphenol	20087	0
489-01-0	0	2,6-Di-tert-butyl-4-methoxyphenol	10269	0
128-39-2	0	2,6-Di-tert-butylphenol	31405	0
141-86-6	1	2,6-Diaminopyridine	8861	1
609-20-1	1	2,6-Dichloro-1,4-benzenediamine	11860	1
64063-37-2	0	2,6-Dichloro-3-methylaniline	116529	0
83-38-5	0	2,6-Dichlorobenzaldehyde	6737	0
2008-58-4	0	2,6-Dichlorobenzamide	16183	0
1194-65-6	0	2,6-Dichlorobenzonitrile	3031	0
4659-45-4	0	2,6-Dichlorobenzoyl chloride	78392	0
118-69-4	0	2,6-Dichlorotoluene	8368	0
579-66-8	0	2,6-Diethylaniline	11369	0
1897-52-5	0	2,6-Difluorobenzonitrile	74695	0
305-85-1	0	2,6-Diiodo-4-nitrophenol	9370	0
24544-04-5	0	2,6-Diisopropylaniline	32484	0
673-84-7	0	2,6-Dimethyl-2,4,6-octatriene	5368821	0
13254-34-7	0	2,6-Dimethyl-2-heptanol	83268	0
108-82-7	0	2,6-Dimethyl-4-heptanol	7957	0
24602-86-6	0	2,6-Dimethyl-4-tridecylmorpholine	32518	0
87-62-7	0	2,6-Dimethylaniline	6896	0
106-72-9	0	2,6-Dimethylhept-5-enal	61016	0
581-42-0	0	2,6-Dimethylnaphthalene	11387	0
18479-57-7	0	2,6-Dimethyloctan-2-ol	86751	0
576-26-1	0	2,6-Dimethylphenol	11335	0
606-20-2	0	2,6-Dinitrotoluene	11813	0
1141-38-4	0	2,6-Naphthalenedicarboxylic acid	14357	0
499-83-2	0	2,6-Pyridinedicarboxylic acid	10367	0
823-40-5	1	2,6-Toluenediamine	13205	1
41814-78-2	1	2,7,8,9-Tricyclazole	39040	1
120-65-0	0	2-((Dimethylamino)methyl)phenol	32897	0
87-26-3	0	2-(1-Methylbutyl)phenol	99016	0
93-72-1	0	2-(2,4,5-Trichlorophenoxy)propionic acid	7158	0
105624-86-0	0	2-(2,6-Diisopropylphenyl)-5-hydroxy-1H-isoindole-1,3-dione	11723708	0
1704-62-7	0	2-(2-(Dimethylamino)ethoxy)ethanol	74348	0
929-06-6	0	2-(2-Aminoethoxy)ethanol	13578	0
112-34-5	0	2-(2-Butoxyethoxy)ethanol	8177	0
112-56-1	0	2-(2-Butoxyethoxy)ethyl thiocyanate	8196	0
65894-82-8	0	2-(2-Butyl)-4,5-dimethyl-3-thiazoline	5362564	0
111-90-0	0	2-(2-Ethoxyethoxy)ethanol	8146	0
112-15-2	0	2-(2-Ethoxyethoxy)ethyl acetate	8165	0
7328-17-8	0	2-(2-Ethoxyethoxy)ethyl acrylate	81766	0
1559-35-9	0	2-(2-Ethylhexyloxy)ethanol	15260	0
25973-55-1	0	2-(2-Hydroxy-3,5-di-tert-pentylphenyl)benzotriazole	33263	0
67874-72-0	0	2-(2-Methylbutan-2-yl)cyclohexyl acetate	62240	0
15121-84-3	1	2-(2-Nitrophenyl)ethanol	27054	1
6881-94-3	0	2-(2-Propoxyethoxy)ethanol	81313	0
103-74-2	0	2-(2-Pyridyl)ethanol	7675	0
70321-86-7	0	2-(2H-Benzotriazol-2-yl)-4,6-bis(1-methyl-1-phenylethyl)phenol	112412	0
2440-22-4	1	2-(2H-Benzotriazol-2-yl)-4-methylphenol	17113	1
10217-34-2	0	2-(3,4-Epoxycyclohexyl)ethyltriethoxy silane	154915	0
2110-18-1	1	2-(3-Phenylpropyl)pyridine	459494	0
94-74-6	0	2-(4-Chloro-2-methylphenoxy)acetic acid	7204	0
100-27-6	0	2-(4-Nitrophenyl)ethanol	7494	0
80-54-6	0	2-(4-Tert-Butylbenzyl)propionaldehyde	228987	0
5663-71-8	0	2-(Aminocarbonyl)phenyl acetate	79747	0
89-72-5	0	2-(Butan-2-yl)phenol	6984	0
17564-64-6	0	2-(Chloromethyl)-1H-isoindole-1,3(2H)-dione	87154	0
6959-47-3	0	2-(Chloromethyl)pyridine hydrochloride	23393	0
105-16-8	0	2-(Diethylamino)ethyl methacrylate	61012	0
7005-47-2	0	2-(Dimethylamino)-2-methylpropan-1-ol	23435	0
2439-35-2	0	2-(Dimethylamino)ethyl acrylate	17111	0
44992-01-0	0	2-(Dimethylamino)ethyl acrylate methochloride	83146	0
2867-47-2	0	2-(Dimethylamino)ethyl methacrylate	17869	0
63133-74-4	0	2-(Ethyl(3-methylphenyl)amino)acetonitrile	113027	0
110-73-6	0	2-(Ethylamino)ethanol	8072	0
77-85-0	0	2-(Hydroxymethyl)-2-methyl-1,3-propanediol	6502	0
21282-97-3	0	2-(Methacryloyloxy)ethyl acetoacetate	88855	0
95-32-9	1	2-(Morpholin-4-yldithio)-1,3-benzothiazole	7231	1
91-88-3	0	2-(N-Ethyl-m-toluidino)ethanol	7067	0
2144-53-8	0	2-(Perfluorohexyl)ethyl methacrylate	75066	0
101-86-0	0	2-(Phenylmethylene)octanal	1550884	0
4273-98-7	0	2-(Phenylsulfonyl)aniline	77956	0
5344-27-4	0	2-(Pyridin-4-yl)ethanol	72921	0
37526-59-3	0	2-(Trifluoromethoxy)benzenesulfonamide	2777208	0
101-10-0	0	2-(m-Chlorophenoxy)propionic acid	7542	0
4620-70-6	0	2-(tert-Butylamino)ethanol	78361	0
3775-90-4	0	2-(tert-Butylamino)ethyl 2-methylprop-2-enoate	19601	0
5174-32-3	1	2-Acetoxy-5-nitrobenzyl chloride	21619272	1
874-23-7	0	2-Acetyl-1-cyclohexanone	13400	0
53-96-3	1	2-Acetylaminofluorene	5897	1
781-73-7	1	2-Acetylfluorene	69908	1
1072-83-9	0	2-Acetylpyrrole	14079	0
24295-03-2	1	2-Acetylthiazole	520108	1
15214-89-8	0	2-Acrylamido-2-methyl-1-propanesulfonic acid	65360	0
1745-81-9	0	2-Allylphenol	15624	0
770-05-8	0	2-Amino-1-(4-hydroxyphenyl)ethanol hydrochloride	4581	0
98-37-3	0	2-Amino-1-phenol-4-sulfonic acid	7385	0
13893-53-3	0	2-Amino-2,3-dimethylbutanenitrile	94355	0
26842-43-3	0	2-Amino-2,4-dimethylpentanenitrile	92251	0
115-70-8	0	2-Amino-2-ethyl-1,3-propanediol	8282	0
124-68-5	0	2-Amino-2-methylpropan-1-ol	11807	0
76180-96-6	1	2-Amino-3-methyl-3H-imidazo[4,5-f]quinoline	53462	1
96-91-3	0	2-Amino-4,6-dinitrophenol	4921319	1
1668-54-8	0	2-Amino-4-methoxy-6-methyl-1,3,5-triazine	15466	0
5464-79-9	1	2-Amino-4-methoxybenzothiazole	21622	1
1477-42-5	1	2-Amino-4-methylbenzothiazole	15132	1
99-57-0	1	2-Amino-4-nitrophenol	3613389	1
52253-69-7	1	2-Amino-4-phenylthiazole hydrobromide hydrate	40302	1
29676-71-9	1	2-Amino-4-thiazoleacetic acid	34665	1
29927-08-0	1	2-Amino-5,6-dimethylbenzothiazole	34757	1
3775-55-1	0	2-Amino-5-(5-nitro-2-furyl)-1,3,4-oxadiazole	77406	0
88-53-9	1	2-Amino-5-chloro-4-methylbenzenesulfonic acid	6936	1
88-44-8	0	2-Amino-5-methylbenzenesulfonic acid	6934	0
121-66-4	1	2-Amino-5-nitro-1,3-thiazole	8486	1
94-45-1	1	2-Amino-6-ethoxybenzothiazole	7192	1
543-82-8	0	2-Amino-6-methylheptane	10982	0
70693-59-3	0	2-Amino-N-cyclohexyl-N-methylbenzenesulfonamide	116814	0
2835-97-4	1	2-Amino-m-cresol	3014138	1
613-13-8	1	2-Aminoanthracene	11937	1
88-68-6	0	2-Aminobenzamide	6942	0
98-44-2	0	2-Aminobenzene-1,4-disulfonic acid	60988	0
934-32-7	1	2-Aminobenzimidazole	13624	1
136-95-8	1	2-Aminobenzothiazole	8706	1
534-85-0	1	2-Aminodiphenylamine	68297	1
926-39-6	0	2-Aminoethyl hydrogen sulfate	70223	0
153-78-6	1	2-Aminofluorene	1539	1
95-55-6	1	2-Aminophenol	5801	1
96-50-4	0	2-Aminothiazole	2155	0
90-04-0	1	2-Anisidine	7000	1
24370-25-0	1	2-Benzimidazolylurea	32346	1
4265-16-1	0	2-Benzofurancarboxaldehyde	61341	1
59-49-4	0	2-Benzoxazolinone	6043	0
119313-12-1	1	2-Benzyl-2-(dimethylamino)-1-[4-(morpholin-4-yl)phenyl]butan-1-one	86171	1
540-51-2	0	2-Bromo-1-ethanol	10898	0
1817-73-8	1	2-Bromo-4,6-dinitroaniline	15752	1
2973-80-0	0	2-Bromo-5-hydroxy-benzaldehyde	387179	0
70-11-1	0	2-Bromoacetophenone	6259	0
2516-40-7	1	2-Bromobenzothiazole	612040	1
7/5/2052	0	2-Bromobiphenyl	16329	0
78-76-2	0	2-Bromobutane	6554	0
18263-25-7	0	2-Bromohexadecanoic acid	82145	0
75-26-3	0	2-Bromopropane	6358	0
598-72-1	1	2-Bromopropionic acid	11729	1
95-46-5	0	2-Bromotoluene	7236	0
13952-84-6	0	2-Butanamine	24874	0
513-53-1	0	2-Butanethiol	10560	0
78-92-2	0	2-Butanol	6568	0
96-29-7	0	2-Butanone oxime	5324275	0
110-64-5	0	2-Butene-1,4-diol	175854	0
3724-65-0	0	2-Butenoic acid	637090	0
111-76-2	1	2-Butoxyethanol	8133	1
112-07-2	0	2-Butoxyethyl acetate	8160	0
1515-72-6	0	2-Butyl-1H-isoindole-1,3(2H)-dione	73812	0
115-84-4	0	2-Butyl-2-ethyl-1,3-propanediol	61038	0
2/8/3913	0	2-Butyloctan-1-ol	19800	0
110-65-6	0	2-Butyne-1,4-diol	8066	0
24615-84-7	0	2-Carboxyethyl acrylate	90558	0
61702-44-1	1	2-Chloro-1,4-diaminobenzene sulfate (1:1)	11998	1
52196-74-4	0	2-Chloro-1,4-diethoxybenzene	40273	0
2100-42-7	0	2-Chloro-1,4-dimethoxybenzene	246724	0
350-30-1	0	2-Chloro-1-fluoro-4-nitrobenzene	67688	0
121-86-8	0	2-Chloro-1-methyl-4-nitrobenzene	8491	0
1124-04-5	0	2-Chloro-4,5-dimethylphenol	70754	0
3011-89-0	0	2-Chloro-4-nitrobenzamide	2075	0
615-74-7	0	2-Chloro-5-methylphenol	12008	0
22978-25-2	1	2-Chloro-5-nitro-N-phenylbenzamide	644213	1
555-77-1	0	2-Chloro-N,N-bis(2-chloroethyl)ethanamine	5561	0
11/7/5810	0	2-Chloro-N,N-dimethyl-3-oxobutanamide	93011	0
2832-19-1	0	2-Chloro-N-(hydroxymethyl)acetamide	62466	0
587-65-5	0	2-Chloro-N-phenylacetamide	11485	0
107-20-0	0	2-Chloroacetaldehyde	33	0
532-27-4	1	2-Chloroacetophenone	10757	0
95-51-2	0	2-Chloroaniline	7240	0
17135-78-3	1	2-Chloroanthracene	28308	1
131-09-9	1	2-Chloroanthraquinone	8553	1
89-98-5	0	2-Chlorobenzaldehyde	6996	0
6961-82-6	0	2-Chlorobenzenesulfonamide	81410	0
118-91-2	0	2-Chlorobenzoic acid	8374	0
88-16-4	0	2-Chlorobenzotrifluoride	6921	0
611-19-8	0	2-Chlorobenzyl chloride	11906	0
78-86-4	0	2-Chlorobutane	6563	0
822-87-7	0	2-Chlorocyclohexanone	13203	0
107-07-3	0	2-Chloroethanol	34	0
2206-89-5	0	2-Chloroethyl acrylate	16627	0
91-58-7	0	2-Chloronaphthalene	7056	0
95-57-8	0	2-Chlorophenol	7245	0
598-78-7	0	2-Chloropropanoic acid	11734	0
109-09-1	0	2-Chloropyridine	7977	0
95-49-8	0	2-Chlorotoluene	7238	0
16672-87-0	0	2-Cloroethylphosphonic acid	27982	0
106-71-8	0	2-Cyanoethyl prop-2-enoate	7825	0
930-68-7	0	2-Cyclohexen-1-one	13594	0
21722-83-8	0	2-Cyclohexylethyl acetate	30771	0
94-70-2	1	2-Ethoxyaniline	7203	1
938-73-8	1	2-Ethoxybenzamide	3282	1
2370-63-0	0	2-Ethoxyethyl methacrylate	71404	0
94-96-2	0	2-Ethyl-1,3-hexanediol	7211	0
97-95-0	0	2-Ethyl-1-butanol	7358	0
104-76-7	0	2-Ethyl-1-hexanol	7720	0
77-99-6	0	2-Ethyl-2-(hydroxymethyl)-1,3-propanediol	6510	0
645-62-5	0	2-Ethyl-2-hexenal	5354264	0
11/8/4940	0	2-Ethyl-3-hydroxy-4-pyrone	21059	0
15707-23-0	0	2-Ethyl-3-methylpyrazine	27457	0
931-36-2	0	2-Ethyl-4-methyl-1H-imidazole	70262	0
106-20-7	0	2-Ethyl-N-(2-ethylhexyl)-1-hexanamine	7791	0
578-54-1	0	2-Ethylaniline	11357	0
84-51-5	1	2-Ethylanthraquinone	6772	1
97-96-1	0	2-Ethylbutyraldehyde	7359	0
88-09-5	0	2-Ethylbutyric acid	6915	0
123-05-7	0	2-Ethylhexaldehyde	31241	0
149-57-5	0	2-Ethylhexanoic acid	8697	0
760-67-8	0	2-Ethylhexanoyl chloride	79103	0
29450-45-1	0	2-Ethylhexyl (4-chloro-2-methylphenoxy)acetate	93128	0
103-09-3	0	2-Ethylhexyl acetate	7635	0
12645-31-7	0	2-Ethylhexyl acid phosphate	14050	0
103-11-7	0	2-Ethylhexyl acrylate	7636	0
24468-13-1	0	2-Ethylhexyl chloroformate	62783	0
13361-34-7	0	2-Ethylhexyl cyanoacetate	96359	0
1241-94-7	0	2-Ethylhexyl diphenyl phosphate	14716	0
2461-15-6	0	2-Ethylhexyl glycidyl ether	17162	0
27247-96-7	0	2-Ethylhexyl nitrate	62823	0
5153-25-3	0	2-Ethylhexyl p-hydroxybenzoate	107377	0
118-60-5	0	2-Ethylhexyl salicylate	8364	0
7659-86-1	0	2-Ethylhexyl thioglycolate	24309	0
6197-30-4	0	2-Ethylhexyl-2-cyano-3,3-diphenylacrylate	22571	0
104-75-6	0	2-Ethylhexylamine	7719	0
90-00-6	0	2-Ethylphenol	6997	0
144-49-0	0	2-Fluoroacetic acid	5237	0
321-60-8	0	2-Fluorobiphenyl	67579	0
367-12-4	0	2-Fluorophenol	9707	0
88-14-2	0	2-Furancarboxylic acid	6919	0
543-49-7	0	2-Heptanol	10976	0
110-43-0	0	2-Heptanone	8051	0
2425-77-6	0	2-Hexyl-1-decanol	95337	0
25354-97-6	0	2-Hexyldecanoic acid	32912	0
112-25-4	0	2-Hexyloxyethanol	8170	0
26049-71-8	1	2-Hydrazino-4-(4-aminophenyl) thiazole	93098	1
34176-52-8	1	2-Hydrazino-4-phenylthiazole	98613	1
106797-53-9	0	2-Hydroxy-1-[4-(2-hydroxyethoxy)phenyl]-2-methylpropan-1-one	86266	0
75-86-5	0	2-Hydroxy-2-methylpropanenitrile	6406	0
7473-98-5	0	2-Hydroxy-2-methylpropiophenone	81984	0
83-40-9	0	2-Hydroxy-3-methylbenzoic acid	6738	0
16969-10-1	0	2-Hydroxy-3-phenoxypropyl prop-2-enoate	4443516	0
131-57-7	1	2-Hydroxy-4-methoxybenzophenone	4632	1
614-80-2	1	2-Hydroxyacetanilide	11972	1
118-93-4	0	2-Hydroxyacetophenone	68490	0
605-32-3	1	2-Hydroxyanthraquinone	11796	1
611-20-1	1	2-Hydroxybenzonitrile	11907	1
117-99-7	0	2-Hydroxybenzophenone	8348	0
818-61-1	0	2-Hydroxyethyl acrylate	13165	0
1892-29-1	0	2-Hydroxyethyl disulfide	15906	0
868-77-9	0	2-Hydroxyethyl methacrylate	13360	0
3547-33-9	0	2-Hydroxyethyl octyl sulfide	19079	0
87-28-5	0	2-Hydroxyethyl salicylate	6880	0
109-84-2	0	2-Hydroxyethylhydrazine	8017	0
2443-58-5	1	2-Hydroxyfluorene	75547	1
594-61-6	0	2-Hydroxyisobutyric acid	11671	0
923-26-2	0	2-Hydroxypropyl 2-methylacrylate	13539	0
147-58-0	0	2-Iodohippuric acid	8614	0
18640-74-9	0	2-Isobutylthiazole	62725	0
109-59-1	0	2-Isopropoxyethanol	7996	0
4812-20-8	0	2-Isopropoxyphenol	20949	0
1076-56-8	0	2-Isopropyl-5-methylanisole	14104	0
2814-20-2	0	2-Isopropyl-6-methyl-4-pyrimidone	135444498	0
88-69-7	0	2-Isopropylphenol	6943	0
5495-84-1	1	2-Isopropylthioxanthone	79633	1
583-39-1	1	2-Mercaptobenzimidazole	707035	1
149-30-4	1	2-Mercaptobenzothiazole	697993	1
5834-17-3	1	2-Methoxy-3-aminodibenzofuran	22086	1
93-51-6	0	2-Methoxy-4-methylphenol	7144	0
2785-87-7	0	2-Methoxy-4-propylphenol	17739	0
120-71-8	1	2-Methoxy-5-methylaniline	8445	1
109-86-4	0	2-Methoxyethanol	8019	0
10258-54-5	0	2-Methoxyethyl cyanoacetate	25106	0
93-04-9	0	2-Methoxynaphthalene	7119	0
90-05-1	0	2-Methoxyphenol	460	0
608-25-3	1	2-Methyl-1,3-benzenediol	11843	1
137-32-6	0	2-Methyl-1-butanol	8723	0
105-30-6	0	2-Methyl-1-pentanol	7745	0
78-83-1	0	2-Methyl-1-propanol	6560	0
107-41-5	0	2-Methyl-2,4-pentanediol	7870	0
75-85-4	0	2-Methyl-2-butanol	6405	0
4403-61-6	0	2-Methyl-2-butenenitrile	5355732	0
77-49-6	0	2-Methyl-2-nitro-1,3-propanediol	6480	0
76-39-1	0	2-Methyl-2-nitro-1-propanol	6442	0
115-19-5	0	2-Methyl-3-butyn-2-ol	8258	0
28588-74-1	0	2-Methyl-3-furanthiol	34286	0
1975-50-4	0	2-Methyl-3-nitrobenzoic acid	16096	0
65416-14-0	0	2-Methyl-4-oxo-4H-pyran-3-yl isobutyrate	3354132	0
103-05-9	0	2-Methyl-4-phenylbutan-2-ol	7632	0
67715-80-4	0	2-Methyl-4-propyl-1,3-oxathiane	101010	0
13506-76-8	0	2-Methyl-6-nitrobenzoic acid	16097	0
110-96-3	0	2-Methyl-N-(2-methylpropyl)-1-propanamine	8085	0
95-53-4	0	2-Methylaniline	7242	0
527-85-5	0	2-Methylbenzamide	10704	0
137-06-4	0	2-Methylbenzenethiol	8712	0
118-90-1	0	2-Methylbenzoic acid	8373	0
120-75-2	0	2-Methylbenzothiazole	8446	1
96-17-3	0	2-Methylbutanal	7284	0
116-53-0	0	2-Methylbutanoic acid	8314	0
624-41-9	0	2-Methylbutyl acetate	12209	0
2445-77-4	0	2-Methylbutyl isovalerate	62445	0
1572-52-7	0	2-Methyleneglutaronitrile	74080	0
534-22-5	0	2-Methylfuran	10797	0
4536-23-6	0	2-Methylhexanoic acid	20653	0
693-98-1	0	2-Methylimidazole	12749	0
91-57-6	0	2-Methylnaphthalene	7055	0
107-83-5	0	2-Methylpentane	7892	0
15520-10-2	0	2-Methylpentanediamine	85862	0
4553-62-2	0	2-Methylpentanedinitrile	20686	0
617-62-9	0	2-Methylpentanedioic acid	12046	0
97-61-0	0	2-Methylpentanoic acid	7341	0
19819-98-8	0	2-Methylphenethyl alcohol	88267	0
78-84-2	0	2-Methylpropanal	6561	0
2163-42-0	0	2-Methylpropane-1,3-diol	75103	0
78-82-0	0	2-Methylpropanenitrile	6559	0
79-31-2	0	2-Methylpropanoic acid	6590	0
109-06-8	0	2-Methylpyridine	7975	0
931-19-1	0	2-Methylpyridine 1-oxide	13602	0
91-63-4	0	2-Methylquinoline	7060	0
96-47-9	0	2-Methyltetrahydrofuran	7301	0
3188-00-9	0	2-Methyltetrahydrofuran-3-one	18522	0
110-41-8	0	2-Methylundecanal	61031	0
3/1/2038	0	2-Morpholinoethylamine	408285	0
102-81-8	0	2-N-Dibutylaminoethanol	7621	0
135-19-3	1	2-Naphthalenol	8663	1
120-23-0	1	2-Naphthoxyacetic acid	8422	1
91-59-8	1	2-Naphthylamine	7057	1
86-00-0	0	2-Nitro-1,1'-biphenyl	6829	0
597-09-1	0	2-Nitro-2-ethyl-1,3-propanediol	11696	0
610-15-1	0	2-Nitrobenzamide	11876	0
88-74-4	0	2-Nitrobenzenamine	6946	1
552-16-9	0	2-Nitrobenzoic acid	11087	0
119-75-5	0	2-Nitrodiphenylamine	8407	1
625-48-9	0	2-Nitroethanol	12252	0
607-57-8	1	2-Nitrofluorene	11831	1
88-75-5	0	2-Nitrophenol	6947	0
79-46-9	0	2-Nitropropane	398	0
826-62-0	0	2-Norbornene-5,6-dicarboxylic anhydride	13223	0
123-96-6	0	2-Octanol	20083	0
42482-06-4	0	2-Octen-1-ylsuccinic anhydride	534543	0
4643-27-0	0	2-Octen-4-one	5365891	0
328-42-7	0	2-Oxobutanedioic acid	970	0
107-87-9	0	2-Pentanone	7895	0
13284-42-9	1	2-Pentenenitrile	5364360	1
25564-22-1	0	2-Pentyl-2-cyclopenten-1-one	117549	0
4/4/4169	0	2-Phenoxy-1-propanol	20129	0
122-99-6	0	2-Phenoxyethanol	31236	0
48145-04-6	0	2-Phenoxyethyl acrylate	39485	0
103-60-6	0	2-Phenoxyethyl isobutyrate	61005	0
23495-12-7	0	2-Phenoxyethyl propanoate	31954	0
1444-64-0	0	2-Phenylcyclohexanol	15046	0
60-12-8	0	2-Phenylethanol	6054	0
24817-51-4	0	2-Phenylethyl 2-methylbutanoate	520148	0
103-48-0	0	2-Phenylethyl 2-methylpropanoate	7655	0
103-45-7	0	2-Phenylethyl acetate	7654	0
94-47-3	0	2-Phenylethyl benzoate	7194	0
103-52-6	0	2-Phenylethyl butanoate	7658	0
6290-37-5	0	2-Phenylethyl hexanoate	61384	0
102-20-5	0	2-Phenylethyl phenylacetate	7601	0
122-70-3	0	2-Phenylethyl propionate	31225	0
103-03-7	0	2-Phenylhydrazinecarboxamide	61002	0
699-12-7	0	2-Phenylmercaptoethanol	69685	0
90-43-7	0	2-Phenylphenol	7017	0
1123-85-9	0	2-Phenylpropan-1-ol	14295	0
617-94-7	0	2-Phenylpropan-2-ol	12053	0
1484-84-0	0	2-Piperidineethanol	15144	0
2495-39-8	0	2-Propene-1-sulfonic acid, sodium salt	17238	0
2807-30-9	0	2-Propoxyethanol	17756	0
10042-59-8	0	2-Propyl-1-heptanol	24847	0
100-70-9	0	2-Pyridinecarbonitrile	7522	0
616-45-5	0	2-Pyrrolidinone	12025	0
88-60-8	0	2-Tert-Butyl-5-methylphenol	6937	0
6911-51-9	0	2-Thienyl disulfide	23347	0
147-93-3	0	2-Thiosalicylic acid	5443	0
529-20-4	0	2-Tolualdehyde	10722	0
529-19-1	0	2-Tolunitrile	10721	0
593-08-8	0	2-Tridecanone	11622	0
22629-49-8	0	2-Tridecenenitrile	90818	0
112-12-9	0	2-Undecanone	8163	0
100-69-6	0	2-Vinylpyridine	7521	0
1021868-82-5	0	2-[(2-Methyl-1-benzothiophen-3-yl)methyl]-4,5-dihydro-1H-imidazole;oxalic acid	11769428	0
898128-45-5	1	2-[(4-Chloro-3-methylphenyl)amino]benzoic acid	5507	1
143-22-6	0	2-[2-(2-Butoxyethoxy)ethoxy]ethanol	8923	0
112-50-5	0	2-[2-(2-Ethoxyethoxy)ethoxy]ethanol	8190	0
112-35-6	0	2-[2-(2-Methoxyethoxy)ethoxy]ethanol	8178	0
112-59-4	0	2-[2-(Hexyloxy)ethoxy]ethanol	8199	0
54574-82-2	0	2-[4-(Dibutylamino)-2-hydroxybenzoyl]benzoic acid	1910825	0
5809-23-4	1	2-[4-(Diethylamino)-2-hydroxybenzoyl]benzoic acid	79878	1
83016-70-0	0	2-[{2-[2-(Dimethylamino)ethoxy]ethyl}(methyl)amino]ethanol	3086157	0
1118-39-4	0	2-methyl-6-methylideneoct-7-en-2-yl acetate	14235	0
14765-30-1	0	2-sec-Butylcyclohexan-1-one	61771	0
96-70-8	0	2-tert-Butyl-4-ethylphenol	7309	0
121-00-6	0	2-tert-Butyl-4-methoxyphenol	8456	0
2219-82-1	1	2-tert-Butyl-6-methylphenol	16678	1
13491-79-7	0	2-tert-Butylcyclohexanol	26068	0
1728-46-7	0	2-tert-Butylcyclohexanone	102681	0
88-41-5	0	2-tert-Butylcyclohexyl acetate	62334	0
88-18-6	0	2-tert-Butylphenol	6923	0
182959-33-7	1	2-{[(2E)-2-(1-Azabicyclo[2.2.2]oct-3-ylidene)-2-fluoroethyl]oxy}-9H-carbazole	15858955	1
2212-32-0	0	2-{[2-(Dimethylamino)ethyl](methyl)amino}ethanol	75171	0
64-85-7	0	21-Hydroxyprogesterone	6166	0
2140-46-7	0	25-Hydroxycholesterol	65094	0
110-44-1	0	2E,4E-Hexadienoic acid	643460	0
30516-87-1	0	3'-Azido-3'-deoxythymidine	35370	0
34841-35-5	0	3'-Chloropropiophenone	587128	0
2469-55-8	1	3,3'-(1,1,3,3-Tetramethyldisiloxane-1,3-diyl)dipropan-1-amine	17181	1
17526-94-2	0	3,3'-(4-Methylbenzene-1,3-diyl)bis(1,1-dimethylurea)	87146	0
3386-87-6	0	3,3'-(Ethylenedioxy)dipropiononitrile	76921	0
16323-43-6	0	3,3'-(p-Phenylene)diacrylic acid	85983	0
91-94-1	1	3,3'-Dichlorobenzidine	7070	1
91-93-0	1	3,3'-Dimethoxybenzidine-4,4'-diisocyanate	7069	1
119-93-7	1	3,3'-Dimethylbenzidine	8413	1
79-97-0	0	3,3'-Dimethylbisphenol A	6620	0
1119-62-6	0	3,3'-Dithiodipropionic acid	95116	0
111-94-4	0	3,3'-Iminobispropanenitrile	8149	0
599-61-1	0	3,3'-Sulphonyldianiline	11741	0
111-17-1	0	3,3'-Thiodipropionic acid	8096	0
111-97-7	0	3,3'-Thiodipropionitrile	8151	0
3737-41-5	0	3,3,4,4-Tetrachlorotetrahydrothiophene 1,1-dioxide	77328	0
116-02-9	0	3,3,5-Trimethylcyclohexanol	8298	0
873-94-9	0	3,3,5-Trimethylcyclohexanone	13398	0
7779-31-9	0	3,3,5-Trimethylcyclohexyl 2-methylprop-2-enoate	111032	0
118-56-9	0	3,3,5-Trimethylcyclohexyl salicylate	8362	0
39196-18-4	0	3,3-Dimethyl-1-(methylthio)butanone-O-(N-methylcarbamoyl)oxime	5364932	0
558-37-2	0	3,3-Dimethyl-1-butene	11210	0
815-17-8	0	3,3-Dimethyl-2-oxobutyric acid	13150	0
541-47-9	0	3,3-Dimethylacrylic acid	10931	0
1191-16-8	0	3,3-Dimethylallyl acetate	14489	0
562-49-2	0	3,3-Dimethylpentane	11229	0
1210-39-5	0	3,3-Diphenylacrylaldehyde	71027	0
6264-66-0	1	3,4,4'-Triaminodiphenyl ether	80434	1
609-19-8	0	3,4,5-Trichlorophenol	11859	0
5688-80-2	0	3,4,5-Trimethoxyamphetamine hydrochloride	31016	0
54-96-6	1	3,4-Diaminopyridine	5918	1
496-72-0	1	3,4-Diaminotoluene	10332	1
760-23-6	0	3,4-Dichloro-1-butene	12971	0
18480-53-0	1	3,4-Dichloro-5-isothiazolecarboxylic acid	49837	1
95-76-1	1	3,4-Dichloroaniline	7257	1
51-44-5	0	3,4-Dichlorobenzoic acid	5817	0
99-54-7	1	3,4-Dichloronitrobenzene	7443	1
95-77-2	1	3,4-Dichlorophenol	7258	0
102-36-3	1	3,4-Dichlorophenyl isocyanate	7607	1
5/1/4454	0	3,4-Dihydro-2-methoxy-2H-pyran	91538	0
110-87-2	0	3,4-Dihydro-2H-pyran	8080	0
119-84-6	0	3,4-Dihydrocoumarin	660	0
99-50-3	0	3,4-Dihydroxybenzoic acid	72	0
331-39-5	0	3,4-Dihydroxycinnamic acid	689043	0
95-64-7	1	3,4-Dimethylaniline	7248	1
5973-71-7	0	3,4-Dimethylbenzaldehyde	22278	0
95-65-8	0	3,4-Dimethylphenol	7249	0
4437-51-8	0	3,4-Hexanedione	62539	0
2/3/6893	1	3,5,3'-Triiodothyronine	5920	1
3452-97-9	0	3,5,5-Trimethyl-1-hexanol	18938	0
470-99-5	0	3,5,5-Trimethyl-2-cyclohexen-1-ol	79016	0
5435-64-3	0	3,5,5-Trimethylhexanal	21574	0
10/1/3302	0	3,5,5-Trimethylhexanoic acid	90960	0
36727-29-4	0	3,5,5-Trimethylhexanoyl chloride	161929	0
58430-94-7	0	3,5,5-Trimethylhexyl acetate	42745	0
6515-38-4	1	3,5,6-Trichloro-2-pyridinol	23017	1
3337-62-0	0	3,5-Dibromo-4-hydroxybenzoic acid	76857	0
626-43-7	0	3,5-Dichloroaniline	12281	0
51-36-5	0	3,5-Dichlorobenzoic acid	5811	0
591-35-5	0	3,5-Dichlorophenol	11571	0
1154-59-2	1	3,5-Dichlorosalicyl-3,4-dichloroanilide	14385	1
300-39-0	0	3,5-Diiodo-L-tyrosine	9305	0
13494-07-0	0	3,5-Dimethyl-1,2-cyclopentanedione	61634	0
107-54-0	0	3,5-Dimethyl-1-hexyn-3-ol	61018	0
108-69-0	1	3,5-Dimethylaniline	7949	1
108-68-9	0	3,5-Dimethylphenol	7948	0
23778-52-1	0	3,6,9,12,15-Pentaoxahexadecanol	90255	0
1559-34-8	0	3,6,9,12-Tetraoxahexadecan-1-ol	73791	0
765-12-8	0	3,6,9,12-Tetraoxatetradeca-1,13-diene	3033992	0
95-96-5	0	3,6-Dimethyl-2,5-dioxo-1,4-dioxane	7272	0
907169-79-3	0	3,7-Bis(3,4-dimethoxyphenyl)tetrahydro-1H,5H-[1,2,4]triazolo[1,2-a][1,2,4]triazole-1,5-dithione	3003870	0
5/6/6493	0	3,7-Dihydro-3,7-dimethyl-1-(5-oxohexyl)-1H-Purine-2,6-dione	4740	0
55242-55-2	0	3,7-Dihydro-3-methyl-1-(5-oxohexyl)-7-propyl-1H-Purine-2,6-dione	4938	0
5392-40-5	0	3,7-Dimethyl-2,6-octadienal	638011	0
78-69-3	0	3,7-Dimethyl-3-octanol	6548	0
255714-11-5	0	3,7-Dimethyloct-6-en-1-yl 2-methylbut-2-enoate	6386037	0
18479-51-1	0	3,7-Dimethyloct-6-en-3-ol	86749	0
144-39-8	0	3,7-Dimethylocta-1,6-dien-3-yl propanoate	61098	0
459-80-3	0	3,7-Dimethylocta-2,6-dienoic acid	5275520	0
106-21-8	0	3,7-Dimethyloctan-1-ol	7792	0
20780-48-7	0	3,7-Dimethyloctan-3-yl acetate	89385	0
5988-91-0	0	3,7-Dimethyloctanal	110747	0
107-74-4	0	3,7-Dimethyloctane-1,7-diol	249494	0
227626-75-7	0	3-((1-(Aminomethyl)cyclohexyl)methyl)-1,2,4-oxadiazol-5(2H)-one dihydrochloride	135529433	0
10213-75-9	0	3-((2-Ethylhexyl)oxy)propionitrile	25053	0
5397-31-9	0	3-((2-Ethylhexyl)oxy)propylamine	21499	0
101-11-1	0	3-((Ethylphenylamino)methyl)benzenesulfonic acid	66858	0
61295-41-8	0	3-(2-Methyl-3-furylthio)-4-heptanone	43598	0
1205-17-0	1	3-(3,4-Methylenedioxyphenyl)-2-methylpropanal	64805	1
60-82-2	0	3-(4-Hydroxyphenyl)-1-(2,4,6-trihydroxyphenyl)propan-1-one	4788	0
18127-01-0	0	3-(4-tert-Butylphenyl)propanal	64832	0
3731-52-0	0	3-(Aminomethyl)pyridine	31018	0
24310-41-6	0	3-(Chloromethyl)-1,2,3-benzotriazin-4(3H)-one	90462	0
6959-48-4	0	3-(Chloromethyl)pyridine hydrochloride	18358	0
109-55-7	0	3-(Dimethylamino)propylamine	7993	0
25377-73-5	0	3-(Dodecenyl)dihydro-2,5-furandione	32933	0
14933-08-5	0	3-(Dodecyldimethylammonio)propanesulfonate	84704	0
7617-74-5	0	3-(Dodecyloxy)propylamine	65596	0
921-20-0	0	3-(Hydroxymethyl)pentane-2,4-diol	61234	0
2897-60-1	0	3-(Methyldiethoxysilyl)propyl glycidyl ether	62467	0
3268-49-3	0	3-(Methylthio)propanal	18635	0
505-79-3	0	3-(Methylthio)propyl isothiocyanate	62351	0
15930-66-2	0	3-(Octyloxy)propan-1-amine	85192	0
7351-61-3	0	3-(Trichlorosilyl)propyl methacrylate	81811	0
919-31-3	0	3-(Triethoxysilyl)propionitrile	13522	0
98-16-8	0	3-(Trifluoromethyl)aniline	7375	0
454-92-2	0	3-(Trifluoromethyl)benzoic acid	9963	0
82985-35-1	0	3-(Trimethoxysilyl)-N-[3-(trimethoxysilyl)propyl]propan-1-amine	157882	0
2530-85-0	0	3-(Trimethoxysilyl)propyl methacrylate	17318	0
621-42-1	0	3-Acetamidophenol	12124	0
10599-70-9	0	3-Acetyl-2,5-dimethylfuran	61527	0
517-23-7	0	3-Acetyldihydro-2(3H)-furanone	10601	0
2039-76-1	1	3-Acetylphenanthrene	74867	1
16691-43-3	0	3-Amino-1,2,4-triazole-5-thiol	2723869	0
2840-28-0	0	3-Amino-4-chlorobenzoic acid	76092	0
132-32-1	1	3-Amino-9-ethylcarbazole	8588	1
121-47-1	0	3-Aminobenzenesulfonic acid	8474	0
2693-46-1	1	3-Aminofluoranthene	17599	1
591-27-5	1	3-Aminophenol	11568	1
919-30-2	0	3-Aminopropyltriethoxysilane	13521	0
31121-11-6	0	3-Anilinopropan-1-ol	410467	0
627-18-9	0	3-Bromo-1-propanol	12308	0
77771-02-9	0	3-Bromo-4-fluorobenzaldehyde	173604	0
2113-57-7	0	3-Bromobiphenyl	16449	0
591-17-3	0	3-Bromotoluene	11560	0
13466-78-9	0	3-Carene	26049	0
96-24-2	0	3-Chloro-1,2-propanediol	7290	0
563-47-3	0	3-Chloro-2-methylpropene	11241	0
77439-76-0	0	3-Chloro-4-(dichloromethyl)-5-hydroxy-2(5H)-furanone	53665	0
65055-17-6	0	3-Chloro-4-fluorobenzoyl chloride	2736548	0
108-42-9	1	3-Chloroaniline	7932	1
535-80-8	0	3-Chlorobenzoic acid	447	0
98-15-7	0	3-Chlorobenzotrifluoride	7374	0
108-43-0	0	3-Chlorophenol	7933	0
107-94-8	0	3-Chloropropanoic acid	7899	0
542-76-7	0	3-Chloropropionitrile	10963	0
100-50-5	0	3-Cyclohexene-1-carboxaldehyde	7508	0
1124-63-6	0	3-Cyclohexylpropan-1-ol	70763	0
91-68-9	1	3-Diethylaminophenol	7062	1
99-07-0	1	3-Dimethylaminophenol	7421	1
1738-25-6	0	3-Dimethylaminopropionitrile	15615	0
121-32-4	0	3-Ethoxy-4-hydroxybenzaldehyde	8467	0
621-33-0	1	3-Ethoxyaniline	12120	1
120-37-6	1	3-Ethylamino-4-methylphenol	8428	1
620-17-7	0	3-Ethylphenol	12101	0
620-14-4	0	3-Ethyltoluene	12100	0
80288-49-9	1	3-Furfuryl-1,8-dimethylxanthine	3433	1
589-38-8	0	3-Hexanone	11509	0
1115-20-4	0	3-Hydroxy-2,2-dimethylpropyl 3-hydroxy-2,2-dimethylpropanoate	14218	0
3/7/4767	0	3-Hydroxy-2-(hydroxymethyl)-2-methylpropanoic acid	78501	0
92-70-6	1	3-Hydroxy-2-naphthoic acid	7104	1
135-62-6	1	3-Hydroxy-2-naphthoic o-anisidide	67274	1
1083-57-4	0	3-Hydroxy-4-butyrophenetidide	14130	0
135-65-9	1	3-Hydroxy-N-(3-nitrophenyl)naphthalene-2-carboxamide	67277	1
101-18-8	1	3-Hydroxy-N-phenylaniline	7546	1
99-06-9	0	3-Hydroxybenzoic acid	7420	0
13020-57-0	1	3-Hydroxybenzophenone	83050	1
6344-67-8	1	3-Hydroxyfluorene	96088	1
7364-25-2	1	3-Indazolinone	81829	1
55406-53-6	0	3-Iodo-2-propynyl-N-butylcarbamate	62097	0
87862-25-7	0	3-Iodobenzylguanidine hemisulfate	60860	0
618-45-1	0	3-Isopropylphenol	12059	0
107-96-0	0	3-Mercaptopropanoic acid	6514	0
16452-01-0	1	3-Methoxy-4-methylaniline	27882	1
3209-13-0	1	3-Methoxy-5-methylphenol	76674	0
591-31-1	0	3-Methoxybenzaldehyde	11569	0
934-00-9	1	3-Methoxycatechol	13622	1
110-67-8	0	3-Methoxypropionitrile	61032	0
5332-73-0	0	3-Methoxypropylamine	1672	0
765-70-8	0	3-Methyl-1,2-cyclopentanedione	61209	0
77-75-8	0	3-Methyl-1-pentyn-3-ol	6494	0
1131-18-6	1	3-Methyl-1-phenyl-1H-pyrazol-5-amine	70801	1
563-80-4	0	3-Methyl-2-butanone	11251	0
556-82-1	0	3-Methyl-2-buten-1-ol	11173	0
11/8/5205	0	3-Methyl-2-butenyl benzoate	21265	0
1193-18-6	0	3-Methyl-2-cyclohexen-1-one	14511	0
5437-38-7	0	3-Methyl-2-nitrobenzoic acid	21575	0
565-61-7	0	3-Methyl-2-pentanone	11262	0
32329-20-7	1	3-Methyl-3,4-dihydro-2H-1,4-benzoxazine	2763760	1
565-62-8	0	3-Methyl-3-penten-2-one	79048	0
497-39-2	0	3-Methyl-4,6-di-tert-butylphenol	10346	0
3113-71-1	0	3-Methyl-4-nitrobenzoic acid	18370	0
55066-48-3	0	3-Methyl-5-phenylpentan-1-ol	108312	0
108-44-1	0	3-Methylaniline	7934	0
99-04-7	0	3-Methylbenzoic acid	7418	0
620-22-4	0	3-Methylbenzonitrile	12104	0
107-86-8	0	3-Methylbut-2-enal	61020	0
659-70-1	0	3-Methylbutyl 3-methylbutanoate	12613	0
110-46-3	0	3-Methylbutyl nitrite	8053	0
56-49-5	1	3-Methylcholanthrene	1674	1
3008-43-3	0	3-Methylcyclohexane-1,2-dione	3321360	0
589-34-4	0	3-Methylhexane	11507	0
83-34-1	0	3-Methylindole	6736	0
626-56-2	0	3-Methylpiperidine	79081	0
108-99-6	0	3-Methylpyridine	7970	0
96-98-0	0	3-Nitro-p-toluic acid	7319	0
121-89-1	0	3-Nitroacetophenone	8494	0
99-61-6	0	3-Nitrobenzaldehyde	7449	0
645-09-0	0	3-Nitrobenzamide	12576	0
121-92-6	0	3-Nitrobenzoic acid	8497	0
121-90-4	0	3-Nitrobenzoyl chloride	8495	0
619-23-8	0	3-Nitrobenzyl chloride	12078	0
504-88-1	0	3-Nitropropionic acid	1678	0
99-08-1	0	3-Nitrotoluene	7422	0
106-68-3	0	3-Octanone	246728	0
26576-46-5	0	3-Oxo-N-(2-oxo-2,3-dihydro-1H-benzimidazol-5-yl)butanamide	117822	0
96-22-0	0	3-Pentanone	7288	0
39515-51-0	0	3-Phenoxybenzaldehyde	38284	0
13826-35-2	0	3-Phenoxybenzenemethanol	26295	0
3739-38-6	1	3-Phenoxybenzoic acid	19539	1
122-97-4	0	3-Phenyl-1-propanol	31234	0
104-54-1	0	3-Phenyl-2-propen-1-ol	5315892	0
122-69-0	1	3-Phenyl-2-propen-1-yl 3-phenylacrylate	1550890	1
103-54-8	0	3-Phenyl-2-propen-1-yl acetate	5282110	0
16251-77-7	0	3-Phenylbutyraldehyde	85979	0
4468-42-2	0	3-Phenylhexane	20546	0
103-59-3	0	3-Phenylprop-2-en-1-yl 2-methylpropanoate	5355851	0
104-53-0	0	3-Phenylpropanal	7707	0
122-72-5	0	3-Phenylpropyl acetate	31226	0
122-68-9	0	3-Phenylpropyl cinnamate	5320530	0
17369-59-4	0	3-Propylidenephthalide	5373603	0
100-54-9	0	3-Pyridinecarbonitrile	79	0
116296-31-2	0	3-Thiatetradecanoic acid	4420067	0
17209-72-2	0	3-[Bis(2-hydroxyethyl)amino]propanenitrile	96132	0
24168-70-5	0	3-sec-Butyl-2-methoxypyrazine	520098	0
585-34-2	0	3-tert-Butylphenol	11450	0
69852-45-5	0	3-{[3-(Dimethylamino)propyl]amino}propanenitrile	112322	0
3039-71-2	0	3beta-(2-Diethylaminoethoxy)androst-5-en-17-one hydrochloride	9954083	0
1778-02-5	0	3beta-Acetoxy-5-pregnene-20-one	2723722	0
54301-15-4	1	4'-(Acridin-9-ylamino)-3'-methoxymethanesulfonanilide hydrochloride	2179	1
4433-79-8	1	4'-Chloro-2',5'-dimethoxyacetoacetanilide	78170	1
6559-91-7	1	4'-Demethylepipodophyllotoxin	122797	1
324-93-6	1	4'-Fluoro-4-aminodiphenyl	9462	1
41351-30-8	1	4'-Hydroxy-2,4-dimethoxybenzophenone	688628	1
51-66-1	0	4'-Methoxyacetanilide	5827	0
100-06-1	0	4'-Methoxyacetophenone	7476	0
31188-99-5	1	4'-Piperidinylcarbonylmethoxyacetophenone	35751	1
121-61-9	0	4'-Sulfamylacetanilide	8482	0
2040-10-0	0	4'-tert-Butyl-2',6'-dimethylacetophenone	74879	0
27955-94-8	0	4,4',4''-Ethane-1,1,1-triyltriphenol	93118	0
112809-51-5	0	4,4'-(1H-1,2,4-Triazol-1-ylmethylene)dibenzonitrile	3902	0
38103-06-9	0	4,4'-(4,4'-Isopropylidenediphenoxy)bisphthalic dianhydride	94483	0
6807-17-6	0	4,4'-(4-Methylpentane-2,2-diyl)diphenol	81259	0
6425-39-4	0	4,4'-(Oxydiethylene)bis(morpholine)	80900	0
92-88-6	0	4,4'-Biphenyldiol	7112	1
85-60-9	0	4,4'-Butane-1,1-diylbis(2-tert-butyl-5-methylphenol)	6815	0
1625-91-8	0	4,4'-Di-tert-butylbiphenyl	74195	0
92-87-5	1	4,4'-Diamino-1,1'-biphenyl	7111	1
81-11-8	0	4,4'-Diamino-2,2'-stilbenedisulfonic acid	5284378	0
785-30-8	0	4,4'-Diaminobenzanilide	69917	1
101-77-9	1	4,4'-Diaminobiphenyl methane	7577	1
1761-71-3	0	4,4'-Diaminodicyclohexylmethane	15660	0
2638-94-0	0	4,4'-Diazene-1,2-diylbis(4-cyanopentanoic acid)	92938	0
35578-47-3	0	4,4'-Dibromobenzil	96430	0
2050-47-7	0	4,4'-Dibromodiphenyl ether	16305	0
90-98-2	0	4,4'-Dichlorobenzophenone	7034	1
80-07-9	0	4,4'-Dichlorodiphenyl sulfone	6625	0
611-99-4	1	4,4'-Dihydoxybenzophenone	69150	1
1562-94-3	1	4,4'-Dimethoxyazoxybenzene	15277	1
101-70-2	1	4,4'-Dimethoxydiphenylamine	7571	1
587-90-6	0	4,4'-Dinitrodiphenylurea	9509	0
103-34-4	0	4,4'-Dithiodimorpholine	7648	0
118-82-1	0	4,4'-Methylenebis(2,6-di-t-butylphenol)	8372	0
101-14-4	1	4,4'-Methylenebis(2-chloroaniline)	7543	1
101-61-1	1	4,4'-Methylenebis(N,N-dimethylaniline)	7567	1
838-88-0	1	4,4'-Methylenebis(o-toluidine)	13283	1
1943-97-1	0	4,4'-Octahydro-1H-4,7-methanoindene-5,5-diyldiphenol	102724	0
17252-51-6	0	4,4'-Propane-1,3-diyldipyridine	87019	0
5613-46-7	0	4,4'-Propane-2,2-diylbis(2,6-dimethylphenol)	79717	0
80-04-6	0	4,4'-Propane-2,2-diyldicyclohexanol	94932	0
96-69-5	0	4,4'-Thiobis(6-tert-butyl-m-cresol)	7308	0
126-00-1	0	4,4-Bis(4-hydroxyphenyl)valeric acid	67174	0
632-79-1	0	4,5,6,7-Tetrabromo-1,3-Isobenzofurandione	12443	0
64359-81-5	0	4,5-Dichloro-2-octyl-3(2H)-isothiazolone	91688	0
1192-52-5	0	4,5-Dichloro-3H-1,2-dithiol-3-one	14503	0
96-45-7	0	4,5-Dihydro-2-mercaptoimidazole	2723650	0
3923-79-3	0	4,5-Dihydroxy-1,3-dimethylimidazolidin-2-one	73539	0
28664-35-9	0	4,5-Dimethyl-3-hydroxy-2,5-dihydrofuran-2-one	62835	0
140-66-9	0	4-(1,1,3,3-Tetramethylbutyl)phenol	8814	0
98-54-4	0	4-(1,1-Dimethylethyl)phenol	7393	0
55418-52-5	0	4-(1,3-Benzodioxol-5-yl)butan-2-one	62098	0
12/4/5117	0	4-(1-Oxo-2-propenyl)-morpholine	98723	0
86-16-8	1	4-(2,5-Diethoxy-4-nitrophenyl)morpholine	66571	1
622-40-2	0	4-(2-Hydroxyethyl)morpholine	61163	0
5349-51-9	0	4-(2-Methylbutan-2-yl)cyclohexanol	79302	0
80-46-6	0	4-(2-Methylbutan-2-yl)phenol	6643	0
61413-54-5	0	4-(3-Cyclopentyloxy-4-methoxyphenyl)-2-pyrrolidone	5092	0
89-36-1	0	4-(3-Methyl-5-oxo-4,5-dihydro-1H-pyrazol-1-yl)benzenesulfonic acid	66638	0
60875-16-3	1	4-(3-Methyl-5-oxo-4,5-dihydro-1H-pyrazol-1-yl)benzoic acid	109029	1
6219-89-2	1	4-(4-Amino-3-methylanilino)phenol	22586	1
114369-43-6	0	4-(4-Chlorophenyl)-2-phenyl-2-(1H-1,2,4-triazol-1-ylmethyl)butyronitrile	86138	0
31906-04-4	0	4-(4-Hydroxy-4-methylpentyl)cyclohex-3-ene-1-carbaldehyde	91604	0
104-20-1	0	4-(4-Methoxyphenyl)-2-butanone	61007	0
102676-31-3	0	4-(5,6,7,8-Tetrahydroimidazo(1,5-a)pyridin-5-yl)benzonitrile monohydrochloride	59693	0
121-60-8	0	4-(Acetylamino)benzenesulfonyl chloride	8481	0
103-16-2	1	4-(Benzyloxyl)phenol	7638	1
17540-75-9	0	4-(Butan-2-yl)-2,6-di-tert-butylphenol	86583	0
99-71-8	0	4-(Butan-2-yl)phenol	7453	0
5026-74-4	0	4-(Diglycidylamino)phenyl glycidyl ether	62558	0
21245-02-3	0	4-(Dimethylamino)benzoic acid 2-ethylhexyl ester	30541	0
7152-80-9	1	4-(Dimethylamino)phenylthiocyanate	23540	1
17832-28-9	0	4-(Ethenyloxy)butan-1-ol	87329	0
18979-55-0	1	4-(Hexyloxy)phenol	29354	1
13047-13-7	1	4-(Hydroxymethyl)-4-methyl-1-phenylpyrazolidin-3-one	92238	1
3446-89-7	0	4-(Methylthio)benzaldehyde	76985	0
16587-71-6	0	4-(tert-Pentyl)-cyclohexanone	27941	0
584-13-4	0	4-Amino-1,2,4-triazole	11432	0
5930-28-9	1	4-Amino-2,6-dichlorophenol	80037	1
924-49-2	0	4-Amino-3-hydroxybutyric acid	2149	0
68506-86-5	0	4-Amino-5-hexenoic acid	5665	0
9/3/5460	0	4-Amino-5-hydroxy-2,7-naphthalenedisulfonic acid monosodium salt	7009	0
88-51-7	0	4-Amino-6-chlorotoluene-3-sulphonic acid	6935	0
2835-99-6	1	4-Amino-m-cresol	17819	1
122-80-5	0	4-Aminoacetanilide	31230	0
2835-68-9	0	4-Aminobenzamide	76079	0
150-13-0	1	4-Aminobenzoic acid	978	1
56-12-2	0	4-Aminobutanoic acid	119	0
123-30-8	1	4-Aminophenol	403	1
504-24-5	0	4-Aminopyridine	1727	0
63-05-8	0	4-Androstene-3,17-dione	6128	0
122-37-2	0	4-Anilinophenol	31208	1
92-67-1	1	4-Biphenylamine	7102	1
29705-96-2	1	4-Bromo-2,5-dimethoxyamphetamine hydrochloride	62065	1
589-15-1	0	4-Bromobenzyl bromide	68527	0
92-66-0	0	4-Bromobiphenyl	7101	0
298198-52-4	0	4-Bromophenyl 1,4-diazabicyclo(3.2.2)nonane-4-carboxylate	9797360	0
106-38-7	0	4-Bromotoluene	7805	0
50-33-9	0	4-Butyl-1,2-diphenyl-3,5-Pyrazolidinedione	4781	0
15499-27-1	0	4-Butylchlorobenzene	524314	0
70568-60-4	0	4-Butylcyclohexanol	4132186	0
4344-55-2	1	4-Butyloxyaniline	20352	1
1638-22-8	0	4-Butylphenol	15420	0
619-66-9	0	4-Carboxybenzaldehyde	12088	0
95-83-0	1	4-Chloro-1,2-diaminobenzene	7263	1
5131-60-2	1	4-Chloro-1,3-diaminobenzene	21209	1
120116-88-3	1	4-Chloro-2-cyano-N,N-dimethyl-5-(4-methylphenyl)-1H-imidazole-1-sulfonamide	9862076	1
95-69-2	1	4-Chloro-2-methylaniline	7251	0
3260-85-3	0	4-Chloro-2-methylanisole	76748	0
393-75-9	0	4-Chloro-3,5-dinitrobenzotrifluoride	9809	0
59-50-7	0	4-Chloro-3-methylphenol	1732	0
104-88-1	0	4-Chlorobenzaldehyde	7726	0
98-66-8	0	4-Chlorobenzenesulphonic acid	7400	0
74-11-3	0	4-Chlorobenzoic acid	6318	0
623-03-0	0	4-Chlorobenzonitrile	12163	0
19952-47-7	1	4-Chlorobenzothiazol-2-ylamine	29872	1
5216-25-1	0	4-Chlorobenzotrichloride	21277	0
79098-20-7	0	4-Chloropentylbenzene	2757748	0
106-48-9	0	4-Chlorophenol	4684	0
122-88-3	0	4-Chlorophenoxyacetic acid	26229	0
104-12-1	1	4-Chlorophenyl isocyanate	7693	1
123-09-1	0	4-Chlorophenyl methyl sulfide	31243	0
98-57-7	0	4-Chlorophenyl methyl sulfone	7395	0
80-00-2	0	4-Chlorophenyl phenyl sulfone	6621	0
140-38-5	0	4-Chlorophenylurea	8796	0
1121-76-2	0	4-Chloropyridine 1-oxide	70724	0
106-43-4	0	4-Chlorotoluene	7810	0
599-64-4	0	4-Cumylphenol	11742	0
619-65-8	0	4-Cyanobenzoic acid	12087	0
4927-39-3	0	4-Cyclohexyl-4-methyl-pentan-2-one	78640	0
2433-14-9	0	4-Cyclohexylcyclohexanol	75518	0
92-68-2	0	4-Cyclohexylcyclohexanone	41690	0
125-79-1	0	4-Dimethylamino-2,2-diphenylvaleronitrile	31331	0
58-15-1	0	4-Dimethylaminoantipyrine	6009	0
100-10-7	0	4-Dimethylaminobenzaldehyde	7479	0
1541-81-7	0	4-Dodecylmorpholine	73764	0
2628-16-2	0	4-Ethenylphenyl acetate	75821	0
3249-53-4	0	4-Ethoxy-4-oxobut-2-enoic acid	5358902	0
156-43-4	1	4-Ethoxyaniline	9076	1
622-62-8	0	4-Ethoxyphenol	12150	0
4437-85-8	0	4-Ethyl-1,3-dioxolan-2-one	107282	0
2785-89-9	0	4-Ethyl-2-methoxyphenol	62465	0
4748-78-1	0	4-Ethylbenzaldehyde	20861	0
5877-42-9	0	4-Ethyloct-1-yn-3-ol	93012	0
123-07-9	0	4-Ethylphenol	31242	0
622-96-8	0	4-Ethyltoluene	12160	0
459-57-4	0	4-Fluorobenzaldehyde	68023	0
20665-85-4	0	4-Formyl-2-methoxyphenyl isobutyrate	539829	0
2497-21-4	0	4-Hexen-3-one	5365811	0
41122-70-7	0	4-Hexyl-4'-cyanobiphenyl	38764	0
136-77-6	1	4-Hexylresorcinol	3610	1
39800-16-3	0	4-Hydroperoxy cyclophosphamide	38347	0
3658-77-3	0	4-Hydroxy-2,5-dimethyl-3(2H)furanone	19309	0
62613-82-5	0	4-Hydroxy-2-oxo-1-pyrrolidineacetamide	4626	0
121-33-5	0	4-Hydroxy-3-methoxybenzaldehyde	1183	0
19322-27-1	0	4-Hydroxy-5-methyl-3-furanone	4564493	0
119-40-4	1	4-Hydroxy-7-(phenylamino)naphthalene-2-sulfonic acid	67065	1
99-93-4	0	4-Hydroxyacetophenone	7469	0
566-48-3	0	4-Hydroxyandrostenedione	11273	0
1689-82-3	1	4-Hydroxyazobenzene	15529	1
10/6/2478	0	4-Hydroxybutyl prop-2-enoate	75588	0
104-50-7	0	4-Hydroxyoctanoic acid lactone	7704	0
65646-68-6	0	4-Hydroxyphenyl retinamide	5288209	0
491-36-1	0	4-Hydroxyquinazoline	135408753	0
122-03-2	0	4-Isopropylbenzaldehyde	326	0
16066-35-6	0	4-Isopropylbenzenesulfonic acid	6640	0
13816-33-6	0	4-Isopropylbenzonitrile	26289	0
536-60-7	0	4-Isopropylbenzyl alcohol	325	0
4/9/4621	0	4-Isopropylcyclohexanol	20739	0
99-89-8	0	4-Isopropylphenol	7465	0
943-89-5	0	4-Methoxy-(2E)-cinnamic acid	699414	0
41317-15-1	0	4-Methoxy-2-methyl-N-phenylaniline	162461	1
96-96-8	1	4-Methoxy-2-nitroaniline	66793	1
97-32-5	1	4-Methoxy-3-nitro-N-phenylbenzamide	7331	1
107-70-0	0	4-Methoxy-4-methyl-2-pentanone	7884	0
123-11-5	0	4-Methoxybenzaldehyde	31244	0
104-94-9	0	4-Methoxybenzenamine	7732	0
702-23-8	0	4-Methoxybenzeneethanol	69705	0
104-21-2	0	4-Methoxybenzyl acetate	7695	0
122-91-8	0	4-Methoxybenzyl formate	61054	0
150-76-5	0	4-Methoxyphenol	9015	0
562-74-3	0	4-Methyl-1-(1-methylethyl)-3-cyclohexen-1-ol	11230	0
7779-78-4	0	4-Methyl-1-phenylpentan-2-ol	62661	0
2654-57-1	1	4-Methyl-1-phenylpyrazolidin-3-one	98282	1
56010-88-9	0	4-Methyl-1H-pyrazole hydrochloride	3406	0
108-11-2	0	4-Methyl-2-pentanol	7910	0
108-10-1	0	4-Methyl-2-pentanone	7909	0
2409-55-4	0	4-Methyl-2-tert-butylphenol	17004	0
14979-39-6	0	4-Methyl-3-heptanol	26989	0
119-32-4	1	4-Methyl-3-nitroaniline	8390	1
540-23-8	1	4-Methylaniline hydrochloride	7813	0
99-94-5	0	4-Methylbenzoic acid	7470	0
589-18-4	0	4-Methylbenzyl alcohol	11505	0
452-86-8	1	4-Methylcatechol	9958	1
34885-03-5	0	4-Methylcyclohexanemethanol	118193	0
822-36-6	0	4-Methylimidazole	13195	0
109-02-4	0	4-Methylmorpholine	7972	0
7529-22-8	0	4-Methylmorpholine 4-oxide	82029	0
141-79-7	0	4-Methylpent-3-en-2-one	8858	0
626-89-1	0	4-Methylpentan-1-ol	12296	0
19438-61-0	0	4-Methylphthalic anhydride	88069	0
695-34-1	0	4-Methylpyridin-2-amine	1533	0
108-89-4	0	4-Methylpyridine	7963	0
622-97-9	0	4-Methylstyrene	12161	0
693-95-8	0	4-Methylthiazole	12748	0
4394-85-8	0	4-Morpholinecarboxaldehyde	20417	0
123-00-2	0	4-Morpholinepropanamine	61055	0
1132-61-2	0	4-Morpholinepropanesulfonic acid	70807	0
100-19-6	0	4-Nitroacetophenone	7487	0
619-17-0	1	4-Nitroanthranilic acid	12076	1
619-80-7	0	4-Nitrobenzamide	12091	0
62-23-7	0	4-Nitrobenzoic acid	6108	0
122-04-3	0	4-Nitrobenzoyl chloride	8502	0
100-14-1	0	4-Nitrobenzyl chloride	7482	0
100-11-8	0	4-Nitrobenzylbromide	66011	0
1222-98-6	0	4-Nitrochalcone	5377323	0
2645-07-0	0	4-Nitrohippuric acid	17549	0
100-02-7	0	4-Nitrophenol	980	0
5466-84-2	0	4-Nitrophthalic anhydride	230976	0
1124-33-0	0	4-Nitropyridine-1-oxide	14300	0
104-91-6	1	4-Nitrosophenol	7729	1
99-99-0	0	4-Nitrotoluene	7473	0
104-40-5	0	4-Nonylphenol	1752	0
2493-84-7	1	4-Octyloxybenzoic acid	17231	1
1806-26-4	0	4-Octylphenol	15730	0
123-76-2	0	4-Oxopentanoic acid	11579	0
108-29-2	0	4-Pentanolide	7921	0
592-51-8	0	4-Pentenenitrile	11604	0
591-80-0	0	4-Pentenoic acid	61138	0
33228-44-3	0	4-Pentylaniline	93162	0
4994-16-5	0	4-Phenyl-1-cyclohexene	21096	0
644-08-6	0	4-Phenyltoluene	12566	0
2696-84-6	0	4-Propylaniline	75908	0
104-45-0	0	4-Propylanisole	7702	0
5/3/2438	0	4-Propylbenzoic acid	137601	0
40649-36-3	0	4-Propylcyclohexanone	142482	0
645-56-7	0	4-Propylphenol	12580	0
100-48-1	0	4-Pyridinecarbonitrile	7506	0
103-31-1	1	4-Styrylpyridine	641098	1
89-08-7	0	4-Sulfophthalic acid	6962	0
1452-15-9	0	4-Thiazolecarbonitrile	15069	0
106-45-6	0	4-Thiocresol	7811	0
70-55-3	0	4-Toluenesulfonamide	6269	0
140-39-6	0	4-Tolyl acetate	8797	0
106-87-6	0	4-Vinyl-1-cyclohexene diepoxide	7833	0
100-40-3	0	4-Vinylcyclohexene	7499	0
156727-74-1	0	4-[(R)-[(2S,5R)-2,5-Dimethyl-4-(2-propen-1-yl)-1-piperazinyl](3-methoxyphenyl)methyl]-N,N-diethylbenzamide	123924	0
79558-09-1	0	4-[3-(4-Acetyl-3-hydroxy-2-propylphenoxy)propoxy]phenoxy-acetic acid	6603901	0
6/3/3572	0	4-[4-(Acetyloxy)phenyl]-2-butanone	19137	0
939-97-9	0	4-tert-Butylbenzaldehyde	70324	0
2396-68-1	0	4-tert-Butylbenzenethiol	75454	0
98-73-7	0	4-tert-Butylbenzoic acid	7403	0
98-52-2	0	4-tert-Butylcyclohexanol	7391	0
32210-23-4	0	4-tert-Butylcyclohexyl acetate	36081	0
87-18-3	1	4-tert-Butylphenyl salicylate	66597	1
1746-23-2	0	4-tert-Butylstyrene	15627	0
98-51-1	0	4-tert-Butyltoluene	7390	0
146653-56-7	0	4-{2-Oxo-2-[3-(trifluoromethyl)phenyl]ethyl}benzonitrile	11437710	0
203-64-5	0	4H-Cyclopenta(def)phenanthrene	9147	0
2420-87-3	0	5,5'-Bi-2-benzofuran-1,1',3,3'-tetrone	75494	0
483-20-5	0	5,5'-Indigotindisulfonic acid	3705	0
1823-59-2	0	5,5'-Oxybis(2-benzofuran-1,3-dione)	74574	0
8/7/3057	0	5,5-Dimethyl-2-phenoxy-1,3,2-dioxaphosphinane	76464	0
24448-94-0	0	5,5-Dimethylbarbituric acid	90509	0
77-71-4	0	5,5-Dimethylhydantoin	6491	0
57-41-0	0	5,5-Diphenylhydantoin	1775	0
34413-35-9	0	5,6,7,8-Tetrahydroquinoxaline	36822	0
6051-87-2	1	5,6-Benzoflavone	2361	1
72-80-0	0	5,7-Dichloro-8-hydroxy-2-methylquinoline	6301	1
2107-76-8	1	5,7-Dihydroxy-4-methylcoumarin	5354284	1
67-47-0	0	5-(Hydroxymethyl)-2-furfural	237332	0
6338-41-6	0	5-(Hydroxymethyl)-2-furoic acid	80642	0
38716-68-6	0	5-(Hydroxymethyl-2-furoyl)glycine	6537488	0
902261-63-6	0	5-(Piperidin-1-ylmethyl)-3,7-dihydro-4H-pyrrolo[2,3-d]pyrimidin-4-one	135403635	0
6201-87-2	0	5-Amino-3-sulfosalicylic acid	22574	0
89-57-6	0	5-Aminosalicylic acid	4075	0
59-14-3	0	5-Bromo-2'-deoxyuridine	6035	0
30007-47-7	0	5-Bromo-5-nitro-1,3-dioxane	1807	0
2818-69-1	1	5-Chloro-2-methyl-1H-benzimidazole	76063	1
26172-55-4	0	5-Chloro-2-methyl-3(2H)-isothiazolone	33344	0
95-79-4	0	5-Chloro-2-methylaniline	7260	0
50-65-7	1	5-Chloro-N-(2-chloro-4-nitrophenyl)-2-hydroxybenzamide	4477	1
94-97-3	0	5-Chlorobenzotriazole	66760	0
4638-48-6	1	5-Chlorosalicylanilide	14869	1
37609-25-9	0	5-Cyclohexadecen-1-one	162268	0
102268-15-5	0	5-Ethyl-2,3-pyridinedicarboxylic acid	113606	0
5394-36-5	0	5-Ethyl-5-methylhydantoin	82162	0
16219-75-3	0	5-Ethylidene-2-norbornene	27756	0
51-21-8	0	5-Fluorouracil	3385	0
60676-84-8	0	5-Methoxy-3,4-methylenedioxyamphetamine hydrochloride	26175	0
1501-27-5	0	5-Methoxy-5-oxopentanoic acid	73917	0
484-20-8	1	5-Methoxypsoralen	2355	1
1499-55-4	0	5-Methyl hydrogen L-glutamate	68662	0
13706-86-0	0	5-Methyl-2,3-hexanedione	26204	0
1917-15-3	0	5-Methyl-2-furancarboxylic acid	74710	0
110-12-3	0	5-Methyl-2-hexanone	8034	0
578-46-1	0	5-Methyl-2-nitroaniline	11356	0
21834-92-4	0	5-Methyl-2-phenyl-2-hexenal	5370602	0
13679-70-4	0	5-Methyl-2-thiophenecarboxaldehyde	61663	0
636-26-0	0	5-Methyl-2-thiouracil	720471	0
1072-67-9	0	5-Methyl-3-isoxazolamine	66172	0
628-46-6	0	5-Methylhexanoic acid	12344	0
13708-12-8	0	5-Methylquinoxaline	61670	0
92-55-7	0	5-Nitro-2-furanmethanediol diacetate	7097	0
602-87-9	1	5-Nitroacenaphthene	11769	1
5401-94-5	0	5-Nitroindazole	21501	0
618-88-2	0	5-Nitroisophthalic acid	12069	0
1224-92-6	0	5alpha-Androstan-3beta-ol	92877	0
521-18-6	0	5alpha-Dihydrotestosterone	10635	0
689-67-8	0	6,10-Dimethyl-5,9-undecadiene-2-one	19633	0
23747-48-0	0	6,7-Dihydro-5-methyl-5H-cyclopentapyrazine	32065	0
135-79-5	0	6-(1-Methylethyl)quinoline	67285	0
1744-22-5	1	6-(Trifluoromethoxy)-2-Benzothiazolamine	5070	1
774-55-0	0	6-Acetyl-1,2,3,4-tetrahydronaphthalene	69885	0
6632-68-4	1	6-Amino-1,3-dimethyl-5-nitrosouracil	81133	1
1603-41-4	0	6-Amino-3-methylpyridine	15348	0
88-23-3	0	6-Amino-4-chloro-1-phenol-2-sulfonic acid	6927	0
90-51-7	1	6-Amino-4-hydroxynaphthalene-2-sulfonic acid	7022	1
93-00-5	0	6-Aminonaphthalene-2-sulfonic acid	7116	0
551-16-6	0	6-Aminopenicillanic acid	11082	0
27593-23-3	0	6-Amyl-alpha-pyrone	33960	0
2169-64-4	0	6-Azaribine	16574	0
3397-62-4	0	6-Chloro-1,3,5-triazine-2,4-diamine	18831	0
19932-84-4	0	6-Chloro-2,3-dihydrobenzoxazol-2-one	29858	0
2009-83-8	0	6-Chlorohexan-1-ol	74828	0
89-68-9	0	6-Chlorothymol	6982	0
16489-90-0	1	6-Ethoxy-2,2,4-trimethyl-1,2,3,4-tetrahydroquinoline	86013	1
710-04-3	0	6-Hexyltetrahydro-2H-pyran-2-one	61204	0
1747-60-0	1	6-Methoxy-2-benzothiazolamine	15630	1
91-61-2	1	6-Methyl-1,2,3,4-tetrahydroquinoline	66678	1
56-04-2	0	6-Methyl-2-thiouracil	667493	0
110-93-0	0	6-Methyl-5-hepten-2-one	9862	0
1824-81-3	0	6-Methylpyridin-2-amine	15765	0
91-62-3	0	6-Methylquinoline	7059	0
94-52-0	0	6-Nitrobenzimidazole	7195	0
3682-19-7	0	6-Nitrophthalhydrazide	3543259	0
705-86-2	0	6-Pentyltetrahydro-2H-pyran-2-one	12810	0
91-76-9	1	6-Phenyl-1,3,5-triazine-2,4-diamine	7064	1
51-52-5	0	6-Propyl-2-thiouracil	657298	0
57-97-6	1	7,12-Dimethylbenz[a]anthracene	6001	1
87-01-4	1	7-(Dimethylamino)-4-methylcoumarin	6867	1
87-02-5	0	7-Amino-4-hydroxynaphthalene-2-sulfonic acid	6868	0
957-68-6	0	7-Aminocephalosporanic acid	441328	0
91-44-1	1	7-Diethylamino-4-methylcoumarin	7050	1
139-88-8	0	7-Ethyl-2-methyl-4-undecanolsulfate, sodium salt	8771	0
3613-30-7	0	7-Methoxy-3,7-dimethyloctanal	19223	0
935-69-3	0	7-Methyladenine	71593	0
63041-77-0	1	7-Methylbenzo(a)pyrene	44368	1
612-60-2	0	7-Methylquinoline	11927	0
7747-35-5	0	7a-Ethyldihydro-1H,3H,5H-oxazolo(3,4-c)oxazole	82190	0
10381-75-6	0	8-Bromotheophylline	11808	0
483-84-1	0	8-Hydroxy-5,7-dinitro-2-naphthalenesulfonic acid	10226	0
148-24-3	0	8-Hydroxyquinoline	1923	0
611-32-5	0	8-Methylquinoline	11910	0
523-27-3	0	9,10-Dibromoanthracene	68226	0
3331-46-2	1	9,10-Dihydrobenzo[a]pyren-7(8H)-one	95717	1
31654-77-0	0	9,12-Tetradecadien-1-ol, 1-acetate, (9E,12Z)-	6436633	0
723-62-6	0	9-Anthracenecarboxylic acid	2201	0
1564-64-3	0	9-Bromoanthracene	74062	0
573-17-1	1	9-Bromophenanthrene	11309	1
1210-12-4	1	9-Cyanoanthracene	14586	1
2510-55-6	1	9-Cyanophenanthrene	17279	1
13019-22-2	0	9-Decen-1-ol	25612	0
50816-18-7	0	9-Decenyl acetate	39801	0
486-25-9	0	9-Fluorenone	10241	1
5502-78-3	0	9-Methylguanine	135403591	0
484-17-3	1	9-Phenanthrol	10229	1
102121-60-8	0	AM580	2126	0
510-74-7	0	AMI-193	68186	0
648917-13-9	0	AVE2865	12148754	0
725228-45-5	0	AVE5638	9801235	0
862243-29-6	0	AVE9423	24798733	0
136470-78-5	1	Abacavir	441300	1
154229-18-2	0	Abiraterone acetate	9821849	0
34381-68-5	0	Acebutolol hydrochloride	1978	0
34118-92-8	0	Acecainide hydrochloride	4342	0
827-61-2	0	Aceclidine	1979	0
89796-99-6	0	Aceclofenac	71771	0
556-08-1	0	Acedoben	19266	0
642-83-1	0	Aceglatone	636372	0
83-32-9	0	Acenaphthene	6734	0
152-72-7	0	Acenocoumarol	54676537	0
30560-19-1	0	Acephate	1982	0
55589-62-3	0	Acesulfame potassium	36573	0
105-57-7	0	Acetal	7765	0
28069-74-1	0	Acetaldehyde ethyl cis-3-hexenyl acetal	5366352	0
60-35-5	0	Acetamide	178	0
103-90-2	0	Acetaminophen	1983	0
118-57-0	0	Acetaminosalol	1984	0
135410-20-7	0	Acetamiprid	213021	0
59-66-5	0	Acetazolamide	1986	0
64-19-7	0	Acetic acid	176	0
108-24-7	0	Acetic anhydride	7918	0
102-01-2	0	Acetoacetanilide	7592	0
34256-82-1	0	Acetochlor	1988	0
542-02-9	0	Acetoguanamine	10949	0
968-81-0	0	Acetohexamide	1989	0
546-88-3	0	Acetohydroxamic acid	1990	0
513-86-0	0	Acetoin	179	0
573-20-6	1	Acetomenaphthone	11310	1
67-64-1	0	Acetone	180	0
98-86-2	0	Acetophenone	7410	0
3598-37-6	0	Acetopromazine maleate	6077	0
85-36-9	0	Acetrizoic acid	6806	0
5080-50-2	0	Acetyl-L-carnitine hydrochloride	439756	0
1188-21-2	0	Acetyl-L-leucine	70912	0
32388-55-9	0	Acetylcedrene	16220111	0
60-31-1	0	Acetylcholine chloride	187	0
13402-08-9	0	Acetylpheneturide	1999	0
57-08-9	0	Acexamic acid	2005	0
67786-14-5	1	Acid Red 337	103305	1
3087-16-9	0	Acid green 50	91395	0
50594-66-6	0	Acifluorfen	44073	0
72420-38-3	0	Acifran	51576	0
51037-30-0	0	Acipimox	5310993	0
114607-46-4	0	Acitazanolast	2006	0
55079-83-9	0	Acitretin	5284513	0
42228-92-2	0	Acivicin	294641	0
13410-86-1	1	Aconiazide	5391612	0
302-27-2	0	Aconitine	245005	0
123548-56-1	0	Acreozast	129991	0
107-02-8	0	Acrolein	7847	0
3054-95-3	0	Acrolein diethylacetal	62477	0
79-06-1	0	Acrylamide	6579	0
79-10-7	0	Acrylic acid	6581	0
107-13-1	0	Acrylonitrile	7855	0
50940-49-3	0	Acryloyloxyethyl succinate	175956	0
18699-02-0	0	Actarit	2018	0
15301-40-3	0	Actinoquinol	23674	0
59277-89-3	0	Acyclovir	135398513	0
82168-26-1	0	Adafenoxate	64517	0
106685-40-9	0	Adapalene	60164	0
106941-25-7	0	Adefovir	60172	0
142340-99-6	0	Adefovir dipivoxil	60871	0
58-61-7	0	Adenosine	60961	0
61-19-8	0	Adenosine 5'-phosphate	6083	0
56-65-5	0	Adenosine triphosphate	5957	0
144-75-2	0	Adesulfone sodium	5351	0
628-94-4	0	Adipamide	12364	0
50-42-0	0	Adiphenine hydrochloride	2031	0
63547-13-7	0	Adrafinil	3033226	0
2901-75-9	0	Afalanine	2000	0
12/7/4360	0	Ajmaline	6100671	0
74258-86-9	0	Alacepril	71992	0
15972-60-8	0	Alachlor	2078	0
60668-24-8	0	Alafosfalin	71957	0
60719-82-6	0	Alaproclate	2081	0
54965-21-8	1	Albendazole	2082	1
830-89-7	0	Albutoin	3032361	0
22131-79-9	0	Alclofenac	30951	0
15180-03-7	0	Alcuronium chloride	21158560	0
116-06-3	0	Aldicarb	9570071	0
1646-75-9	0	Aldicarb oxime	9570092	0
1646-88-4	0	Aldicarb sulfone	9570093	0
1646-87-3	0	Aldicarb sulfoxide	9568700	0
309-00-2	0	Aldrin	12310947	0
121268-17-5	0	Alendronate sodium	2088	0
41294-56-8	1	Alfacalcidol	5282181	1
23930-37-2	0	Alfadolone acetate	24733	0
69049-06-5	0	Alfentanil hydrochloride	51263	0
26750-81-2	0	Alibendol	71916	0
114417-20-8	0	Alilusem potassium	6338015	0
33178-86-8	0	Alinidine	36354	0
72-48-0	1	Alizarin	6293	1
2243-76-7	1	Alizarin Yellow R	15588	1
584-79-2	0	Allethrin	11442	0
315-30-0	0	Allopurinol	135401907	0
55635-13-7	0	Alloxydim sodium	2834777	0
25956-17-6	0	Allura Red C.I.16035	33259	0
67634-00-8	0	Allyl 2-(isopentyloxy)acetate	106729	0
3/3/4638	0	Allyl 3-chloro-2-hydroxypropyl ether	95402	0
591-87-7	0	Allyl acetate	11584	0
107-18-6	0	Allyl alcohol	7858	0
7493-63-2	0	Allyl anthranilate	24116	0
106-95-6	0	Allyl bromide	7841	0
107-05-1	0	Allyl chloride	7850	0
106-92-3	0	Allyl glycidyl ether	7838	0
57-06-7	0	Allyl isothiocyanate	5971	0
2835-39-4	0	Allyl isovalerate	17816	0
96-05-9	0	Allyl methacrylate	7274	0
7493-72-3	0	Allyl nonanoate	61410	0
2179-59-1	0	Allyl propyl disulfide	16591	0
432-60-0	0	Allylestrenol	235905	0
109-57-9	0	Allylthiourea	1549517	0
154323-57-6	0	Almotriptan	123606	0
481-72-1	0	Aloe-emodin	10207	0
8015-61-0	0	Aloin	12305761	0
25526-93-6	0	Alovudine	33039	0
1821-02-9	0	Alpha-Ketovaleric acid	74563	0
23930-19-0	0	Alphaxalone	104845	0
28981-97-7	0	Alprazolam	2118	0
13655-52-2	0	Alprenolol	2119	0
745-65-3	0	Alprostadil	5280723	0
51411-04-2	0	Alrestatin	2120	0
1135280-78-2	0	Altanserin hydrochloride	3033677	0
5588-16-9	0	Althiazide	2122	0
850-52-2	0	Altrenogest	10041070	0
537-17-7	0	Amanozine	10832	1
768-94-5	0	Amantadine	2130	0
915-67-3	0	Amaranth	13507	0
539-21-9	1	Ambazone	1549158	0
32887-01-7	0	Amdinocillin	36273	0
61941-56-8	0	Amfenac sodium	2136	0
20537-88-6	0	Amifostine	2141	0
57574-09-1	1	Amineptine	34870	1
1758-73-2	0	Amino(imino)methanesulfinic acid	61274	0
60-32-2	0	Aminocaproic acid	564	0
2032-59-9	1	Aminocarb	16247	1
61-78-9	0	Aminohippuric acid	2148	0
9/2/5451	0	Aminolevulinic acid hydrochloride	137	0
54-62-6	0	Aminopterin	169371	0
10023-54-8	1	Aminoquinol	5708341	1
5424-37-3	1	Aminoquinuride dihydrochloride	71166	1
6419-19-8	0	Aminotrimethylene phosphonic acid	16698	0
1951-25-3	0	Amiodarone	2157	1
490-55-1	0	Amiphenazole	10275	1
60414-06-4	0	Amiprilose hydrochloride	121928	0
71675-85-9	0	Amisulpride	2159	0
104-06-3	0	Amithiozone	9568512	0
33089-61-1	1	Amitraz	36324	1
549-18-8	0	Amitriptyline hydrochloride	2160	0
61-82-5	0	Amitrole	1639	0
68302-57-8	1	Amlenanox	2161	1
111470-99-6	0	Amlodipine besylate	2162	0
1111-78-0	0	Ammonium carbamate	277	0
2235-54-3	0	Ammonium dodecyl sulfate	8778	0
1762-95-4	0	Ammonium isothiocyanate	781	0
3825-26-1	0	Ammonium perfluorooctanoate	9554	0
5421-46-5	0	Ammonium thioglycolate	1133	0
57-43-2	0	Amobarbital	2164	0
6398-98-7	0	Amodiaquin dihydrochloride dihydrate	2165	1
26787-78-0	0	Amoxicillin	33613	0
75529-73-6	0	Amperozide hydrochloride	73333	0
69-53-4	0	Ampicillin	6249	0
99464-64-9	0	Ampiroxicam	2176	0
161814-49-9	0	Amprenavir	65016	0
137-88-2	0	Amprolium hydrochloride	2178	0
83-07-8	0	Ampyrone	2151	0
60719-84-8	0	Amrinone	3698	0
1300-94-3	0	Amylmetacresol	14759	0
532-59-2	0	Amylocaine hydrochloride	10767	0
494-52-0	0	Anabasine	2181	0
21216-78-4	0	Anacolin	192988	0
58579-51-4	1	Anagrelide hydrochloride	135409400	1
120511-73-1	0	Anastrozole	2187	0
3861-73-2	0	Anazolene sodium	19732	0
12771-68-5	0	Ancymidol	25572	0
5508-58-7	0	Andrographolide	5318517	0
521-17-5	0	Androstenediol	10634	0
18339-16-7	0	Androstenone	6852393	0
7753-60-8	0	Anecortave acetate	111332	0
532-11-6	1	Anethole trithione	2194	1
62-53-3	0	Aniline	6115	0
72432-10-1	0	Aniracetam	2196	0
117-37-3	1	Anisindione	2197	1
80-50-2	0	Anisotropine methylbromide	657202	0
7549-33-9	0	Anisyl propionate	61417	0
1393-63-1	0	Annatto	6537492	0
98330-05-3	0	Anpirtoline	65854	0
2508-72-7	0	Antazoline hydrochloride	2200	0
129-56-6	1	Anthra(1,9-cd)pyrazol-6(2H)-one	8515	1
118-92-3	0	Anthranilic acid	227	0
90-44-8	0	Anthrone	7018	1
105219-56-5	0	Apafant	65889	0
520-36-5	1	Apigenin	5280443	1
461023-63-2	0	Aplaviroc hydrochloride	3001322	0
58-00-4	1	Apomorphine	6005	1
73218-79-8	0	Apraclonidine hydrochloride	2216	0
170729-80-3	0	Aprepitant	135413536	0
33237-74-0	0	Aprindine hydrochloride	2218	0
1/7/3563	0	Aprofene	71128	0
140-57-8	0	Aramite	8809	0
86780-90-7	1	Aranidipine	2225	1
497-76-7	0	Arbutin	440936	0
63-75-2	0	Arecoline	2230	0
74863-84-6	0	Argatroban	92722	0
129722-12-9	0	Aripiprazole	60795	1
12674-11-2	0	Aroclor 1016	38037	0
68377-91-3	1	Arotinolol hydrochloride	2239	0
71963-77-4	0	Artemether	68911	0
63968-64-9	0	Artemisinin	68827	0
88495-63-0	0	Artesunate	6917864	0
23964-57-0	0	Articaine hydrochloride	32170	0
65576-45-6	1	Asenapine	3036780	1
22839-47-0	0	Aspartame	134601	0
50-78-2	0	Aspirin	2244	0
63358-49-6	0	Aspoxicillin	71961	0
68844-77-9	0	Astemizole	2247	1
3337-71-1	0	Asulam	18752	0
254877-67-3	0	Ataciguat	213037	0
775304-57-9	1	Ataluren	11219835	1
104054-27-5	1	Atipamezole	71310	1
82248-59-7	0	Atomoxetine hydrochloride	54841	0
134523-00-5	0	Atorvastatin	60823	0
95233-18-4	1	Atovaquone	74989	1
1912-24-9	0	Atrazine	2256	0
51-55-8	0	Atropine	174174	0
4438-22-6	0	Atropine N-oxide	3000668	0
2870-71-5	0	Atropine methylbromide	656598	0
2465-27-2	1	Auramine hydrochloride	10298	1
34031-32-8	0	Auranofin	153711	0
55720-26-8	0	Aviglycine hydrochloride	6436272	0
319460-85-0	1	Axitinib	6450551	1
2856-81-7	0	Azabuperone	18484	0
49864-70-2	0	Azaclorzine	39526	0
60207-31-0	0	Azaconazole	43233	0
[truncated: 3,780 more rows]

## Sheet: Table S9
Table S9	Unseen test dataset for evaluating binary classification model performance
CASRN	Label	CIDs	Prediction	Compound	AhR IC10 (Exp) (M)	SE_AhR_IC10	AhR EC10 (Exp) (M)	SE_AhR_EC10	Source_AhR (Exp)
120068-37-3	0	3352	0	Fipronil	3.68e-06		not active		Neale et al. 2020
80-05-7	0	6623	0	Bisphenol A	7.37e-05		not active		Escher et al. 2020
131860-33-8	0	3034285	1	Azoxystrobin	2.77e-07		not active		Neale et al. 2020
68631-49-2	1	155166	1	BDE-153	1.41e-05	2.75e-06	8.42e-07	4.65e-08	Lee et al. 2021
615-22-5	1	11989	1	2-(Methylthio)benzothiazole	no cytotoxicity		0.000332		Neale et al. 2020
26093-31-2	1	92249	1	2H-1-Benzopyran-2-one, 7-amino-4-methyl- (7-Amino-4-methylcoumarin)	no cytotoxicity		0.000187		Escher et al. 2021
33213-65-9	0	12309460	0	beta-Endosulfan	no cytotoxicity		not active		Lee et al. 2021
35693-99-3	0	37248	0	PCB-52	no cytotoxicity		not active		Lee et al. 2021
3380-34-5	0	5564	1	Triclosan	1.24e-05		not active		Neale et al. 2020
210631-68-8	0	11302979	0	Topramezone	0.000707		not active		Escher et al. 2021
5915-41-3	0	22206	0	Terbuthylazine	9.24e-05		not active		Neale et al. 2020
886-50-0	0	13450	0	Terbutryn	3.72e-05		not active		Neale et al. 2020
107534-96-3	0	86102	0	Tebuconazole	2.38e-05		not active		Neale et al. 2020
335-67-1	0	9554	0	Perfluorooctanoic acid	0.000198		not active		Neale et al. 2020
1763-23-1	0	74483	0	Perfluorooctanesulfonic acid	0.000174		not active		Neale et al. 2020
104206-82-8	0	175967	0	Mesotrione	no cytotoxicity		not active		Escher et al. 2021
26225-79-6	0	33360	0	Ethofumesate	2.42e-05		not active		Neale et al. 2020
330-54-1	1	3120	1	Diuron	5.9e-05		1.94e-06		Neale et al. 2020
53-70-3	1	5889	1	Dibenz[a,h]anthracene	6.44e-06	6.92e-07	1.81e-10	5.66e-12	Lee et al. 2021
298-46-4	0	2554	0	Carbamazepine	0.000178		not active		Neale et al. 2020
824-78-6	1	20965	1	Bromophos-ethyl	2.78e-05	3.61e-06	1.87e-06	1.28e-07	Lee et al. 2021
188425-85-6	0	213013	1	Boscalid	4.84e-06		not active		Neale et al. 2020
25057-89-0	0	2328	0	Bentazone	0.00118		not active		Neale et al. 2020
96920-28-4	1	15884894	1	2-MeO-BDE-68 ( 1,5-Dibromo-3-(2,4-dibromophenoxy)-2-methoxybenzene)	no cytotoxicity		1.58e-06	2.24e-07	Lee et al. 2021
6339-19-1	0	95827	1	3(2H)-Pyridazinone, 5-amino-4-chloro- (Desphenyl chloridazon)	0.00162		not active		Neale et al. 2020
1672-58-8	0	72666	0	4-Formylaminoantipyrine	0.00197		not active		Neale et al. 2020
28343-61-5	0	34217	1	4-Hydroxy-2,5,6-trichloroisophthalonitrile	8.16e-05		not active		Neale et al. 2020
102739-99-1	0	23249466	1	6-MeO-BDE-47 (1,5-Dibromo-2-(2,4-dibromophenoxy)-3-methoxybenzene)	no cytotoxicity		not active		Lee et al. 2021
33665-90-6	0	36573	0	Acesulfame	0.00233		not active		Neale et al. 2020
1185255-09-7	0	66685656	0	Azoxystrobin acid	0.000537		not active		Neale et al. 2020
446255-26-1	1	86208476	1	BDE-180	no cytotoxicity		6.44e-07	5.77e-08	Lee et al. 2021
446254-38-2	1	86208510	1	BDE-68 (2,3â?²,4,5â?²-tetrabromodiphenyl ether)	2.37e-05	2.66e-06	7.53e-07	2.5e-08	Lee et al. 2021
15545-48-9	1	27375	1	Chlorotoluron	0.000118		6.11e-06		Neale et al. 2020
47324-98-1	0	15488	0	Denatonium	no cytotoxicity		not active		Neale et al. 2020
30125-63-4	0	108201	0	Desethylterbutylazine	9.4e-05		not active		Neale et al. 2020
15307-86-5	0	3033	0	Diclofenac	6.62e-05		not active		Neale et al. 2020
205939-58-8	0	6426850	0	Dimethenamide ESA	0.000688		not active		Escher et al. 2021
149961-52-4	0	10936292	1	Dimoxystrobin	1.2e-07		not active		Escher et al. 2021
116539-59-4	0	60835	1	Duloxetine	2.73e-06		not active		Neale et al. 2020
NOCAS_891451	0	16212225	0	Flufenacet ESA	0.000414		not active		Neale et al. 2020
907204-31-3	0	16095400	0	Fluxapyroxad	2.6e-06		not active		Neale et al. 2020
173159-57-4	0	11419598	0	Foramsulfuron	no cytotoxicity		not active		Neale et al. 2020
6899-10-1	0	2681	0	Hexadecyltrimethylammonium	2.37e-06		not active		Neale et al. 2020
881685-58-1	0	25271089	0	Isopyrazam	5.65e-07		not active		Escher et al. 2021
2164-08-1	0	16559	0	Lenacil	7.91e-05		not active		Neale et al. 2020
67129-08-2	0	49384	0	Metazachlor	0.000188		not active		Neale et al. 2020
NOCAS_891454	0	86290102	0	Metazachlor ESA	0.00455		not active		Neale et al. 2020
2635-10-1	0	17521	1	Methiocarb sulfoxide	3.94e-05		not active		Escher et al. 2021
171118-09-5	0	6426849	0	Metolachlor ESA	0.000506		not active		Escher et al. 2021
152019-73-3	0	15842092	0	Metolachlor OA	0.00142		not active		Escher et al. 2021
51384-51-1	0	4171	0	Metoprolol	4e-05		not active		Escher et al. 2021
56392-14-4	0	62936	0	Metoprolol acid	no cytotoxicity		not active		Escher et al. 2021
1217465-10-5	1	71312482	0	N-(2-Ethyl-6-methylphenyl)-N-oxalo-L-alanine (Metolachlor CGA 357704)	no cytotoxicity		0.0018		Escher et al. 2021
676228-91-4	0	16212161	0	N-{3-[(6-Chloropyridin-3-yl)methyl]-1,3-thiazolidin-2-ylidene}urea (Thiacloprid amide)	0.000346		not active		Escher et al. 2021
1077-56-1	0	14110	0	N-Ethyl-2-methylbenzenesulfonamide	0.000513		not active		Neale et al. 2020
1643-20-5	0	15433	0	N,N-Dimethyldodecylamine-N-oxide	1.6e-05		not active		Neale et al. 2020
35065-28-2	1	37035	1	PCB-138	1.84e-05	2.8e-06	5.01e-07	2.26e-08	Lee et al. 2021
35065-29-3	1	37036	1	PCB-180	1.33e-05	1.25e-06	6.26e-07	6.95e-08	Lee et al. 2021
106700-29-2	0	6450826	0	Pethoxamid	2.61e-05		not active		Neale et al. 2020
120983-64-4	0	119361	0	Pyrasulfotole metabolite (SXX 0665)	2.13e-05		not active		Escher et al. 2021
Neale et al. 2020 (https://pubs.acs.org/doi/full/10.1021/acs.est.0c02235)
Escher et al. 2020 (https://ehp.niehs.nih.gov/doi/full/10.1289/EHP6664)
Escher et al. 2021 (https://academic.oup.com/etc/article/40/2/487/7734555)
Lee et al. 2021 (https://pubs.acs.org/doi/full/10.1021/acs.chemrestox.1c00182)

## Sheet: Table S10
Table S10	Curated training dataset for machine learning regression model
CASRN	Compound	Observed log (EC10 values (μM))	Predicted log (EC10 values (μM))
159701-44-7	(-)-(5S,8R)-Lisuride	0.842224	0.810383
13014-24-9	1,2-Dichloro-4-(trichloromethyl)benzene	1.18794	1.07814
108-45-2	1,3-Benzenediamine	1.50251	1.34139
120-46-7	1,3-Diphenyl-1,3-propanedione	0.883457	0.938282
102-07-8	1,3-Diphenylurea	0.69071	0.721849
106-50-3	1,4-Benzenediamine	0.595132	0.704885
14233-37-5	1,4-Bis(N-isopropylamino)anthraquinone	0.987637	0.918145
128-95-0	1,4-Diaminoanthraquinone	0.350306	0.309691
10/7/4752	1,4-Dichlorophthalazine	1.29698	0.973502
602-38-0	1,8-Dinitronaphthalene	1.22166	1.08487
81-49-2	1-Amino-2,4-dibromoanthraquinone	-0.734923	-0.562394
90-15-3	1-Naphthol	0.677755	0.706904
134-32-7	1-Naphthylamine	0.514254	0.518158
81-83-4	1H-Benzo[de]isoquinoline-1,3(2H)-dione	0.119586	0.718315
95-13-6	1H-Indene	0.865767	0.981319
15721-02-5	2,2',5,5'-Tetrachlorobenzidine	1.03618	0.332207
135-57-9	2,2'-Dibenzoylaminodiphenyl disulfide	0.24951	0.734955
61445-50-9	2,3',4,4'-Tetrahydroxybenzophenone	0.597865	0.809971
4901-51-3	2,3,4,5-Tetrachlorophenol	0.508835	0.584915
50-31-7	2,3,6-Trichlorobenzoic acid	1.24768	1.16647
2687-25-4	2,3-Diaminotoluene	0.360994	0.502236
141-86-6	2,6-Diaminopyridine	1.43808	1.38447
609-20-1	2,6-Dichloro-1,4-benzenediamine	-0.204878	-0.147062
823-40-5	2,6-Toluenediamine	1.01799	0.883752
2440-22-4	2-(2H-Benzotriazol-2-yl)-4-methylphenol	0.808605	0.821443
95-32-9	2-(Morpholin-4-yldithio)-1,3-benzothiazole	1.16076	1.11141
53-96-3	2-Acetylaminofluorene	1.19029	1.10523
5464-79-9	2-Amino-4-methoxybenzothiazole	1.17428	0.998663
1477-42-5	2-Amino-4-methylbenzothiazole	1.01034	0.806549
52253-69-7	2-Amino-4-phenylthiazole hydrobromide hydrate	0.790535	0.762607
2835-97-4	2-Amino-m-cresol	0.369238	0.746057
934-32-7	2-Aminobenzimidazole	1.36924	1.06223
136-95-8	2-Aminobenzothiazole	1.23965	1.15627
534-85-0	2-Aminodiphenylamine	0.599289	0.628366
95-55-6	2-Aminophenol	0.511841	0.63519
1817-73-8	2-Bromo-4,6-dinitroaniline	0.686905	0.709291
61702-44-1	2-Chloro-1,4-diaminobenzene sulfate (1:1)	-0.000887489	-0.00137216
34176-52-8	2-Hydrazino-4-phenylthiazole	-0.302379	-0.0918796
605-32-3	2-Hydroxyanthraquinone	0.907274	0.840132
5495-84-1	2-Isopropylthioxanthone	0.539446	0.541234
135-19-3	2-Naphthalenol	0.797946	0.777509
91-59-8	2-Naphthylamine	0.449072	0.509073
898128-45-5	2-[(4-Chloro-3-methylphenyl)amino]benzoic acid	1.02761	0.868072
91-94-1	3,3'-Dichlorobenzidine	0.328049	0.297649
6264-66-0	3,4,4'-Triaminodiphenyl ether	0.243393	0.305782
54-96-6	3,4-Diaminopyridine	0.416983	0.845326
18480-53-0	3,4-Dichloro-5-isothiazolecarboxylic acid	1.16477	1.15888
95-76-1	3,4-Dichloroaniline	0.556373	0.533863
2/3/6893	3,5,3'-Triiodothyronine	0.466255	0.631671
2039-76-1	3-Acetylphenanthrene	1.27873	1.21081
99-07-0	3-Dimethylaminophenol	0.869581	0.64247
120-37-6	3-Ethylamino-4-methylphenol	0.959316	0.924269
135-65-9	3-Hydroxy-N-(3-nitrophenyl)naphthalene-2-carboxamide	-0.45442	-0.251338
7364-25-2	3-Indazolinone	1.50542	1.40593
934-00-9	3-Methoxycatechol	1.15902	1.14185
324-93-6	4'-Fluoro-4-aminodiphenyl	0.938226	0.902591
41351-30-8	4'-Hydroxy-2,4-dimethoxybenzophenone	1.26952	1.14595
92-87-5	4,4'-Diamino-1,1'-biphenyl	0.394594	0.482183
101-77-9	4,4'-Diaminobiphenyl methane	1.28453	1.13803
6219-89-2	4-(4-Amino-3-methylanilino)phenol	1.28716	1.1133
2835-99-6	4-Amino-m-cresol	0.659075	0.746517
92-67-1	4-Biphenylamine	0.864457	0.63483
95-83-0	4-Chloro-1,2-diaminobenzene	-0.277507	-0.077458
5131-60-2	4-Chloro-1,3-diaminobenzene	0.457806	0.347799
95-69-2	4-Chloro-2-methylaniline	1.34639	1.18567
1689-82-3	4-Hydroxyazobenzene	1.0038	0.957638
97-32-5	4-Methoxy-3-nitro-N-phenylbenzamide	0.992687	1.00207
540-23-8	4-Methylaniline hydrochloride	0.739825	0.813524
452-86-8	4-Methylcatechol	0.723647	0.843499
2107-76-8	5,7-Dihydroxy-4-methylcoumarin	0.760304	0.714724
2818-69-1	5-Chloro-2-methyl-1H-benzimidazole	0.91255	0.932449
1744-22-5	6-(Trifluoromethoxy)-2-Benzothiazolamine	0.489585	0.543282
6632-68-4	6-Amino-1,3-dimethyl-5-nitrosouracil	1.10671	1.03591
16489-90-0	6-Ethoxy-2,2,4-trimethyl-1,2,3,4-tetrahydroquinoline	1.31606	1.2298
1747-60-0	6-Methoxy-2-benzothiazolamine	0.569796	0.647003
91-61-2	6-Methyl-1,2,3,4-tetrahydroquinoline	1.23744	1.20644
57-97-6	7,12-Dimethylbenz[a]anthracene	-0.107514	-0.260495
3331-46-2	9,10-Dihydrobenzo[a]pyren-7(8H)-one	-0.231978	-0.140214
57574-09-1	Amineptine	0.923832	0.910333
10023-54-8	Aminoquinol	1.19793	1.11596
58-00-4	Apomorphine	0.241104	0.279554
65576-45-6	Asenapine	0.473856	0.865263
95233-18-4	Atovaquone	0.422867	0.484019
35575-96-3	Azamethiphos	1.02683	0.928729
495-48-7	Azoxybenzene	1.20225	1.14662
25059-80-7	Benazolin-ethyl	1.24761	1.15872
15310-01-7	Benodanil	0.487595	0.56009
17804-35-2	Benomyl	0.923807	0.772687
98730-04-2	Benoxacor	1.37862	0.836847
56-55-3	Benz(a)anthracene	-1.9635	-1.08933
50-32-8	Benzo[a]pyrene	-1.97504	-0.67754
192-97-2	Benzo[e]pyrene	1.59563	1.15888
613-94-5	Benzoyl hydrazine	1.14502	1.07457
60628-96-8	Bifonazole	0.585215	0.77746
491-80-5	Biochanin A	0.507795	0.499649
90-94-8	Bis(4-(dimethylamino)phenyl)methanone	-0.405502	-0.19778
1146-98-1	Bromindione	0.828749	0.838145
521-74-4	Broxyquinoline	0.440168	0.514588
1320-07-6	C.I. Acid Orange 24, monosodium salt	1.23067	1.08989
633-96-5	C.I. Acid Orange 7	0.642294	0.623095
15791-78-3	C.I. Disperse Blue 27	0.749046	0.909707
85-83-6	C.I. Solvent Red 24	0.656445	0.617621
135080-03-4	CP-100829	1.15465	1.09258
220860-50-4	CP-457920	0.809002	0.770311
26097-80-3	Cambendazole	0.327538	0.567786
521-35-7	Cannabinol	-0.00805661	0.0581098
10605-21-7	Carbendazim	0.96689	0.92395
5234-68-4	Carboxin	1.25892	1.21017
13360-45-7	Chlorbromuron	0.749524	0.682156
773-76-2	Chloroxine	0.628176	0.606314
5598-13-0	Chlorpyrifos-methyl	1.53831	1.3486
218-01-9	Chrysene	-1.38161	-1.34392
480-40-0	Chrysin	0.60777	0.675096
481-74-3	Chrysophanic acid	0.639886	0.611928
128312-51-6	Cinalukast	0.734222	0.782217
87-29-6	Cinnamyl anthranilate	1.01812	0.994074
1702-17-6	Clopyralid	1.34082	1.27538
56-72-4	Coumaphos	-2.0722	-1.45599
479-13-0	Coumestrol	1.67419	1.45095
121552-61-2	Cyprodinil	1.19869	1.11621
2759-71-9	Cypromid	1.18671	1.14391
130-20-1	D&C Blue No. 9	1.22912	1.05175
1187-42-4	DAMN	1.56521	1.39693
54-12-6	DL-Tryptophan	0.685432	0.808253
16488-48-5	Depolipon	1.28271	1.17884
131-01-1	Deserpidine	0.667892	0.619835
13684-56-5	Desmedipham	1.20584	1.08686
58338-59-3	Dianiline	0.77721	0.706789
136-35-6	Diazoaminobenzene	0.212384	0.367092
30124-94-8	Disperse Red 82	0.932373	0.988445
94-10-0	Ethoxazene	-0.151219	-0.00340039
1216920-18-1	Falnidamol dihydrochloride	0.779686	0.800194
79069-94-6	Fanetizole	0.845877	0.829859
55-38-9	Fenthion	0.620183	0.664364
15387-18-5	Fezatione	0.859814	0.905826
525-82-6	Flavone	0.122001	0.236199
1480-19-9	Fluanisone	0.824704	0.794741
131341-86-1	Fludioxonil	0.347682	0.412142
15457-05-3	Fluorodifen	1.27359	1.19759
61213-25-0	Flurochloridone	1.23846	1.18491
485-72-3	Formononetin	0.1098	0.533976
3878-19-1	Fuberidazole	0.424066	0.478879
1/4/2871	HC Red 3	1.11599	1.09942
3105-97-3	Hycanthone	-0.208071	-0.103733
304-20-1	Hydralazine hydrochloride	0.158187	0.245841
84243-58-3	Imazodan	0.661685	0.674964
63845-42-1	Indalpine hydrochloride	0.207117	0.309706
482-89-3	Indigo	0.30336	0.268735
31386-25-1	Indocate	0.861391	0.851278
120-72-9	Indole	1.24032	1.18793
18181-70-9	Iodenphos	0.430125	0.535395
83-73-8	Iodoquinol	0.88909	0.772269
34123-59-6	Isoproturon	1.13346	0.787884
82558-50-7	Isoxaben	1.15943	0.530218
65277-42-1	Ketoconazole	0.710589	0.752508
9/8/4350	L-5-Hydroxytryptophan	0.853366	0.898881
73-22-3	L-Tryptophan	0.932346	0.821771
103577-45-3	Lansoprazole	0.682439	0.720934
84-79-7	Lapachol	0.965671	0.984993
51-48-9	Levothyroxine	1.20648	0.956427
330-55-2	Linuron	0.592413	0.684441
481-85-6	Menadiol	0.15063	0.459863
58-27-5	Menadione	0.538456	0.652887
41394-05-2	Metamitron	1.44762	1.28217
4/1/4394	Metanixin	0.665001	0.769181
1707-15-9	Metazide	0.401979	0.488779
18691-97-9	Methabenzthiazuron	0.37085	0.477014
95-71-6	Methylhydroquinone	1.26098	1.14589
54188-38-4	Metralindole	0.875316	0.742312
1641-17-4	Mexenone	0.898194	0.91276
94-91-7	N,N'-Disalicylidene-1,2-diaminopropane	0.993032	0.946854
4979-32-2	N,N-Dicyclohexyl-2-benzothiazolesulfenamide	1.24474	0.405825
99-98-9	N,N-Dimethyl-p-phenylenediamine	0.187137	0.28024
1465-25-4	N-(1-Naphthyl)ethylenediamine dihydrochloride	0.684666	0.541
6375-27-5	N-(2,5-Dimethoxyphenyl)-3-oxobutanamide	1.07151	1.0789
92-15-9	N-(2-Methoxyphenyl)-3-oxobutanamide	1.37048	1.33415
57653-26-6	N-(3-Chlorophenyl)-N'-(4,5-dihydro-1-methyl-4-oxo-1H-imidazol-2-yl)urea	0.478846	0.585361
95-33-0	N-Cyclohexyl-2-benzothiazolesulfenamide	1.29394	1.19155
943-41-9	N-Methyl-4-nitro-N-nitrosobenzenamine	0.898161	1.10164
90-30-2	N-Phenyl-1-naphthylamine	1.27979	1.0625
135-88-6	N-Phenyl-2-naphthylamine	0.307957	0.439873
100-65-2	N-Phenylhydroxylamine	1.27918	1.20163
95-31-8	N-tert-Butyl-2-benzothiazolesulfenamide	0.903697	1.00952
63449-68-3	Naphthalen-2-yl 2-aminobenzoate	0.792998	0.508733
29876-14-0	Nicotredole	0.664536	0.8299
4008-48-4	Nitroxoline	0.724372	0.83057
31430-18-9	Nocodazole	0.259432	0.370677
27314-13-2	Norflurazon	0.34144	0.439086
500-66-3	Olivetol	1.27303	1.25376
73590-58-6	Omeprazole	1.03942	0.951882
526-18-1	Osalmid	0.646053	0.732361
60607-34-3	Oxatomide	1.12408	0.67208
1092351-67-1	PP242	-0.109733	0.0277078
102625-70-7	Pantoprazole	0.295317	0.378765
14255-87-9	Parbendazole	-0.341531	0.714694
66063-05-6	Pencycuron	1.50735	1.42218
84-12-8	Phanquinone	0.354192	0.725782
85-01-8	Phenanthrene	0.73551	0.920467
133-18-6	Phenethyl anthranilate	1.22142	1.15719
13684-63-4	Phenmedipham	-0.0809515	0.877639
14816-18-3	Phoxim	0.378756	0.549459
2/1/1918	Picloram	0.442244	0.547551
27199-40-2	Pifexole	0.398323	0.439189
31224-92-7	Pifoxime	0.735639	0.785235
83-26-1	Pindone	1.52452	1.43216
207572-66-5	Pirlindole mesylate	0.491096	0.553318
129630-19-9	Pyraflufen-ethyl	0.914874	0.597691
117-39-5	Quercetin	0.954638	0.82177
6151-30-0	Quinacrine dihydrochloride dihydrate	0.638063	0.702956
525-61-1	Quinocide	0.466519	0.517341
117976-90-6	Rabeprazole sodium	0.384533	0.462477
25875-51-8	Robenidine	0.789494	0.737186
1068967-96-3	SAR102608	0.872982	0.827032
87-17-2	Salicylanilide	0.953316	0.967057
22888-70-6	Silybin	1.65132	1.48498
201677-61-4	Sivelestat sodium tetrahydrate	0.613681	0.646842
14351-66-7	Sodium abietate	1.35319	0.963261
38194-50-2	Sulindac	0.779974	0.742372
49627-27-2	Sulindac sulfide	0.860856	0.799508
341031-54-7	Sunitinib malate	0.843168	0.779257
113712-98-4	Tenatoprazole	1.00603	0.798796
120210-48-2	Tenidap	0.94575	0.869314
8/3/1972	Tetrahydrocannabinol	0.753615	0.683073
51707-55-2	Thidiazuron	1.10971	1.05481
57018-04-9	Tolclofos-methyl	1.11731	0.982538
92-31-9	Tolonium chloride	0.568703	0.567094
101-20-2	Triclocarban	-0.174762	-0.0639941
111406-87-2	Zileuton	1.22004	0.600398
146939-27-7	Ziprasidone	1.20052	1.06276
125-31-5	p-Xylenol blue	1.02117	0.909968
1948-33-0	tert-Butylhydroquinone	0.395251	0.541089
2051-24-3	Decachlorobiphenyl	-0.187246	0.813002
120-12-7	Anthracene	2.13017	1.81325
613-12-7	2-methylanthracene	1.60097	1.44021
225-51-4	benz[c]acridine	0.218342	0.0549669
206-44-0	Fluoranthene	0.412296	0.288243
129-00-0	Pyrene	0.375367	0.217544
205-99-2	Benzo(b)fluoranthene	-2.31092	-2.2274
205-82-3	Benzo[j]fluoranthene	-2.69789	-2.33761
207-08-9	Benzo[k]fluoranthene	-2.68719	-2.35824
198-55-0	perylene	1.13497	0.996107
191-26-4	Anthanthrene	-0.994973	-0.904009
3351-28-8	1-Methylchrysene	-1.88183	-1.77121
205-25-4	7H-Benzo[c]carbazole	-0.678341	-0.54341
84-65-1	9,10-Anthracenedione	0.809058	0.787724
2531-84-2	2-Methylphenanthrene	0.982324	0.938056
84-54-8	9,10-Anthracenedione, 2-methyl-	0.856484	0.84924
483-65-8	Retene	-1.04206	-0.961563
243-17-4	11H-Benzo[b]fluorene	-1.2532	-1.18374
205-43-6	Benzo[b]naphtho[1,2-d]thiophene	0.729558	0.550449
239-35-0	Benzo[b]naphtho[2,1-d]thiophene	0.170824	0.196313
205-39-0	Benzo[b]naphtho[1,2-d]furan	-0.123342	-0.0629746
243-42-5	Benzo[b]naphtho[2,3-d]furan	0.0444418	-0.0283763
In-house dataset
68631-49-2	BDE-153	-0.0746879	0.581461
26093-31-2	2H-1-Benzopyran-2-one, 7-amino-4-methyl- (7-Amino-4-methylcoumarin)	2.27184	0.744226
330-54-1	Diuron	0.287802	0.742309
824-78-6	Bromophos-ethyl	0.271842	0.251286
96920-28-4	2-MeO-BDE-68 ( 1,5-Dibromo-3-(2,4-dibromophenoxy)-2-methoxybenzene)	0.198657	0.51145
446255-26-1	BDE-180	-0.191114	0.607881
446254-38-2	BDE-68 (2,3â?²,4,5â?²-tetrabromodiphenyl ether)	-0.123205	0.555811
15545-48-9	Chlorotoluron	0.786041	0.820432
35065-28-2	PCB-138	-0.300162	0.369039
35065-29-3	PCB-180	-0.203426	0.464854

## Sheet: Table S11
Table S11	Bioassay results for organic extracts of sediments
Sampling site	Latitude	Longitude	Sample name	Total organic carbon content (TOC, %)	Enrichment factor of extract (gsed,dw/mLmethanol)	Relative enrichment factor (gsed,dw/mLbioassay medium)	EC10 (gsed,dw/mLbioassay medium)	Standard error EC10 (gsed,dw/mLbioassay medium)	IC10 (gsed,dw/mLbioassay medium)	Standard error IC10 (gsed,dw/mLbioassay medium)	Specificity ratio SR (dimensionless)	TCDD-EQbio (ngTCDD/gsed,dw)	TCDD-EQbio (ngTCDD/gTOC)	B[a]P-EQbio (µgB[a]P/gsed,dw)	B[a]P-EQbio (µgB[a]P/gTOC)	Water B[a]P-EQ (µgB[a]P/L)*	Apparent bioassay-derived log Dsed/w
Hafen Prossen	50.925	14.127	Prossen	4.07	1.23225	0.0123225	6.77351e-05	3.08592e-06	0.0127551	0.00151239	188.309	1.25	30.7125	39.5625	972.052	0.0195526	4.69648
Hafen Dresden Neustadt	51.066	13.73	Dresden	5.59	0.71385	0.0071385	0.000193874	1.64142e-05	0.00704225	0.000751835	36.3239	0.44	7.8712	13.926	249.123	0.020009	4.09519
Hafen Riesa	51.32	13.288	Riesa	4.28	1.1603	0.011603	0.000716178	3.90582e-05	0.0305623	0.0115263	42.6742	0.117903	2.75474	3.73163	87.1877	0.0247685	3.54656
Hafen Torgau	51.554	13.01	Torgau	5.495	0.90675	0.0090675	0.000330022	2.94178e-05	0.00965251	0.0011255	29.2481	0.26	4.73157	8.229	149.754	0.0223556	3.82599
Hafen Wittenberg	51.864	12.618	Wittenberg	7.765	0.63935	0.0063935	5.68531e-05	7.33467e-06	0.00534474	0.000534759	94.0096	1.48523	19.1272	47.0074	605.375	0.0224312	4.43117
Hafen Roßlau	51.856	12.224	Dessau	7.6	0.65465	0.0065465	8.86556e-05	1.12749e-05	0.00928505	0.00155527	104.732	0.95	12.5	30.0675	395.625	0.0381003	4.01636
Magdeburg Winterhafen	52.131	11.65	Magdeburg	5.643	0.92375	0.0092375	0.000132924	1.68472e-05	0.0225683	0.00728847	169.783	0.64	11.3415	20.256	358.958	0.0184446	4.28917
Schleusenkanal Havelberg	52.839	12.045	Werben	5.485	0.90165	0.0090165	0.000240604	1.36448e-05	0.0134825	0.00261943	56.0361	0.35	6.38104	11.0775	201.96	/	/
Hafen Dömitz	53.138	11.26	Domitz	9.765	0.51335	0.0051335	9.11403e-05	1.09514e-05	0.00551572	0.000660487	60.519	0.93	9.52381	29.4345	301.429	/	/
Lauenburg rechts	53.369	10.548	Lauenburg	4.98	1.02225	0.0102225	0.00111794	0.000145476	0.0773994	0.0585827	69.2337	0.0755313	1.51669	2.39056	48.0033	0.0262413	3.26229
/	/	/	Extraction Blank 1	/	1	0.01	0.054615	0.0170168	0.0329815	0.0149461	0.603892	0.00154609	/	0.0489337	/	/	/
/	/	/	Extraction Blank 2	/	1	0.01	0.0094162	0.000425591	nd	nd	nd	0.00896749	/	0.283821	/	/	/
The enrichemnt factor for extraction blank samples is arbitrarily set up at 1 and there is no organic carbon content.
nd: negative values indicating there is no cytotoxicity at all.
B[a]P is the abbreviation for benzo[a]pyrene and TCDD is the abbreviation for 2,3,7,8-tetrachlorodibenzo-p-dioxin
TCDD-EQbio is the abbreviation for bioanalytical equivalent concentrations using TCDD as the reference compound for AhR activation at EC10
B[a]P-EQbio is the abbreviation for bioanalytical equivalent concentrations using B[a]P as the reference compound for AhR activation at EC10
*From literature, Hommel et al. 2024, https://doi.org/10.1021/acsenvironau.4c00059
EC10 = effect concentration for 10% activation of AhR (equation 4 in the Supporting Information), IC10 = inhibitory concentration leading to 10% reduction in confluence (=cytotoxicity) (equation 3 in the Supporting Information), specificty ratio SR (equation 5 in the Supporting Information), bioanalytical equivalent concentration (equation 3 in the main text)
EC10 for the quality control reference compound TCDD is 8.44×10-5 ng/mLbioassay medium (or 2.62E-13 M bioassay), and the conversion ratio from TCDD-EQ to B[a]P-EQ is 31650 ngB[a]P/ngTCDD.
Dsed/w is the distribution coefficient of B[a]P-EQ between sediments and water (eqation 5 in the main text)
Extraction Blank 1 didn't show AhR activation higher than 10% in the tested concentration range. The EC10 value was extraploated from linear regression.

## Sheet: Table S12
Table S12	Bioassay results for combined fractions of sediment extracts after high resolution fractionation
Sample	Relative enrichment factor REF (gsed,dw/mLbioassay medium)in each fraction after chromatographic fractionation	EC10 in units of relative enrichment factor REF (gsed,dw/mLbioassay medium) (equation 1)			TCDD-EQbio (ng TCDD/gsed,dw) (equation 2)			B[a]P-EQbio (µg B[a]P/gsed,dw) (equation 2)			Recovery of two combined fractions to whole combined fraction (%)
		Pooled fractions No. 1–80	Pooled fractions No. 1–52	Pooled fractions No. 53–80	Pooled fractions No. 1–80	Pooled fractions No. 1–52	Pooled fractions No. 53–80	Pooled fractions No. 1–80	Pooled fractions No. 1–52	Pooled fractions No. 53–80
Prossen	0.0308063	0.000385078	0.000592428	0.00110022	1.18	0.07	1.27	37.347	2.2155	40.1955	1.05729
Dresden	0.0178463	0.000223078	0.000343197	0.000637366	1.31	0.19	1.54	41.4615	6.0135	48.741	1.31557
Riesa	0.0290075	0.000362594	0.000557837	0.00103598	0.73	0.05	0.8	23.1045	1.5825	25.32	1.15921
Torgau	0.0226687	0.000283359	0.000435937	0.000809598	0.75	0	0.74	23.7375	0	23.421	0.983606
Wittenberg	0.0159838	0.000199797	0.00030738	0.000570848	2.91	0.5	3.73	92.1015	15.825	118.055	1.16531
Dessau	0.0163663	0.000204578	0.000314736	0.000584509	1.55	0.01	1.45	49.0575	0.3165	45.8925	1.58217
Magdeburg	0.0230938	0.000288672	0.000444111	0.000824777	0.45	0	0.5258	14.2425	0	16.6416	1.17888
Werben	0.0225412	0.000281766	0.000433486	0.000805045	1.25	0.08	1.41	39.5625	2.532	44.6265	1.18649
Domitz	0.0128338	0.000160422	0.000246803	0.000458348	0.84	0.21	0.75	26.586	6.6465	23.7375	1.13091
Lauenburg	0.0255562	0.000319453	0.000491466	0.000912723	0.58	0	0.57	18.357	0	18.0405	0.946728
Extraction Blank 1	0.025	0.0003125	0.000480769	0.000892857	/	/	/	/	/	/	/
Extraction Blank 2	0.025	0.0003125	0.000480769	0.000892857	/	/	/	/	/	/	/

## Sheet: Table S13
Table S13	Machine learning model performance metrics
Classification model performance	Number of data	Accuracy (%)	(lower–upper)	AUC-ROC (%)	(lower–upper)	AUC-PRC (%)	(lower–upper)	Precision (%)	Recall (%)	f1-score (%)		Regression model performance	Number of data	RMSE	(lower–upper)
Training data (overall)	5778	97.7	97.1-97.7	98.6	98.3-98.7	96.6	95.3-96.6	91.2	93.1	92.2		Training data (overall)	253	0.231	0.3-0.674
Training data pool	4622	99.4	99.4-99.5	100	100-100	100	100-100	96.2	100	98.1		Training data pool	202	0.117	0.074-0.656
Validation data pool	1156	90.8	88.1-90.8	90.6	88.5-90.6	73	65.5-73	69	65.7	67.3		Validation data pool	51	0.458	0.52-0.599
Test dataset (in-house dataset)	60	83.3	nd	91.8	nd	81.8	nd	57.1	92.3	70.6		Test dataset (in-house dataset)	10	0.712	0.671-0.865

## Sheet: Table S14
Table S14	Application domain for selected molecular descriptor
Feature	min	max
ABC	1.41421	41.4482
nAcid	0	6
nBase	0	10
SpMax_A	1.41421	3.20313
SpMAD_A	0.8	1.4168
VE1_A	1.70711	6.01308
VR1_A	3.36359	46966.9
nAromAtom	0	30
nAtom	3	109
nSpiro	0	3
nBridgehead	0	8
nHetero	0	24
nH	0	62
nC	1	44
nN	0	10
nO	0	16
nS	0	8
nP	0	3
nF	0	24
nCl	0	12
nBr	0	6
nI	0	4
nX	0	24
ATS0dv	2.88889	1400
ATS7dv	0	2228
ATS0s	5.92897	1557.88
ATS2s	1.68038	1194.38
ATS3s	0	3486.38
ATS6s	0	3714.25
ATS7s	0	2465.56
ATS8s	0	1581.12
ATS0Z	160	12092
ATS1Z	132	3045
ATS2Z	90	8586
ATS3Z	0	11236
ATS4Z	0	15987
ATS5Z	0	8433
ATS8Z	0	10432
AATS0dv	0.246914	39.2941
AATS1dv	0.111111	25
AATS0d	1.375	7.81818
AATS2d	1	8.60714
AATS0s	1.18579	45.636
AATS1s	1.34574	9.02778
AATS2s	0.891534	27.5463
AATS0Z	11.5	1884.67
AATS1Z	13.8947	261.6
AATS2Z	7.94444	1431
AATS0v	131.861	845.99
AATS0se	6.78557	13.5119
AATS1se	6.80596	10.7042
AATS0p	0.919307	20.0113
AATS1p	1.01751	7.70538
AATS2p	0.743978	16.0949
AATS0i	113.818	251.566
AATS1i	116.657	188.863
AATS2i	107.33	221.457
ATSC0c	0.00131895	3.91708
ATSC1c	-2.35668	0.469365
ATSC2c	-1.25232	1.8643
ATSC3c	-2.24127	1.2976
ATSC4c	-1.63186	3.00744
ATSC5c	-2.54902	1.96034
ATSC6c	-1.81834	3.66026
ATSC7c	-2.40319	1.65381
ATSC8c	-2.6757	3.11332
ATSC0dv	1.77778	428.734
ATSC1dv	-97.1483	167.094
ATSC2dv	-112.764	242.427
ATSC3dv	-287.022	209.63
ATSC4dv	-309.467	357.526
ATSC5dv	-340.667	198.54
ATSC6dv	-491.366	425.306
ATSC7dv	-438.723	277.84
ATSC8dv	-312.279	382.293
ATSC1d	-7.53516	51.3456
ATSC2d	-26.5527	44.753
ATSC3d	-61.1405	24.6593
ATSC4d	-55.0146	19.6111
ATSC5d	-77.6263	27.2875
ATSC6d	-77.1242	26.0333
ATSC7d	-68.3871	39.536
ATSC8d	-60.8006	84.0145
ATSC1s	-102.068	36.349
ATSC2s	-140.507	259.81
ATSC3s	-194.305	256.132
ATSC4s	-197.587	347.123
ATSC5s	-355.721	149.306
ATSC6s	-428.833	472.612
ATSC7s	-252.28	378.258
ATSC8s	-265.504	421.855
ATSC1Z	-981.778	527.612
ATSC2Z	-1712.01	956.725
ATSC3Z	-2337.52	2007.26
ATSC4Z	-1367.67	7221.02
ATSC5Z	-3836.8	1039.57
ATSC6Z	-4916.43	978.938
ATSC7Z	-6513.04	6021.68
ATSC8Z	-4368.33	3359.75
ATSC1v	-723.533	825.278
ATSC2v	-1371.1	2687.84
ATSC3v	-3452.09	2276.73
ATSC4v	-4580.26	3086.28
ATSC5v	-5395.92	3689.44
ATSC6v	-5855.04	5587.1
ATSC7v	-9316.56	4029.67
ATSC8v	-3935.11	9424.89
ATSC0se	0.00136533	14.5284
ATSC1se	-5.80643	2.10605
ATSC2se	-4.7844	9.97083
ATSC3se	-11.4802	9.90736
ATSC4se	-9.29492	11.6801
ATSC5se	-13.8361	6.5416
ATSC6se	-10.6555	18.1888
ATSC7se	-9.76473	15.3334
ATSC8se	-9.93757	9.3068
ATSC1pe	-7.42761	2.66367
ATSC3pe	-18.2217	16.0342
ATSC0p	0.20808	103.876
ATSC1p	-17.2909	10.1254
ATSC2p	-24.4325	31.4198
ATSC3p	-36.5831	25.8455
ATSC4p	-88.2757	57.8449
ATSC5p	-63.5854	17.7684
ATSC6p	-86.5117	55.5351
ATSC7p	-89.18	49.1355
ATSC8p	-55.662	88.3217
ATSC0i	0.540348	335.791
ATSC1i	-89.3451	30.297
ATSC2i	-112.159	139.769
ATSC3i	-167.961	122.953
ATSC4i	-133.18	221.408
ATSC5i	-237.874	81.8528
ATSC6i	-139.498	213.4
ATSC7i	-189.545	208.614
ATSC8i	-100.522	185.734
AATSC0c	0.000439651	0.146523
AATSC1c	-0.164944	0.0391138
AATSC2c	-0.0695732	0.13746
AATSC0dv	0.177778	8.84877
AATSC1dv	-4.94871	3.51701
AATSC2dv	-4.3179	5.05212
AATSC0d	0.109375	2.2314
AATSC1d	-1.44	0.753397
AATSC2d	-1	0.36
AATSC0s	0.00146472	11.5169
AATSC1s	-5.70617	0.908726
AATSC2s	-3.44444	6.19753
AATSC0Z	0.24	590.56
AATSC1Z	-196.356	19.0126
AATSC2Z	-245.444	84.4625
AATSC0v	0.559367	113.19
AATSC1v	-19.5009	31.9442
AATSC2v	-45.811	36.6437
AATSC0se	0.000227556	0.426095
AATSC1se	-0.234609	0.0861071
AATSC2se	-0.109779	0.242878
AATSC0p	0.041616	4.29724
AATSC1p	-1.20377	0.439339
AATSC2p	-1.50471	0.538209
AATSC0i	0.0765906	9.01691
AATSC1i	-1.94435	1.60871
AATSC2i	-2.86116	2.55852
MATS1c	-1.18934	0.403624
MATS2c	-0.642527	1.07791
MATS1dv	-1	0.705189
MATS2dv	-0.934536	0.87241
MATS1d	-1	0.74375
MATS2d	-0.7	0.5
MATS1s	-1.31379	0.553329
MATS2s	-0.559363	1.17891
MATS1Z	-1	0.509646
MATS2Z	-0.805556	0.666667
MATS1v	-1	0.540991
MATS1se	-1.20292	0.527306
MATS2se	-0.805556	0.955949
MATS1pe	-1.33165	0.421572
MATS1p	-1	0.47617
MATS2p	-0.805556	0.68026
MATS2i	-0.999945	1.03124
GATS1c	0.393452	2.81148
GATS2c	0	3.45846
GATS1dv	0.214844	2.5
GATS2dv	0	3.15362
GATS1d	0.43516	2.5
GATS2d	0	3.4
GATS1s	0.268173	3.06042
GATS2s	0	2.12336
GATS1Z	0.22306	2.5
GATS2Z	0	2.63881
GATS1v	0.189806	2.5
GATS2v	0	2.98494
GATS1se	0.179142	2.94428
GATS2se	0	3.13429
GATS1p	0.253919	2.5
GATS2p	0	3.28453
GATS1i	0.39561	2.91977
GATS2i	0	2.45619
BCUTc-1h	0.171586	1.0117
BCUTc-1l	-0.834624	-0.108459
BCUTdv-1h	1.04523	7.03276
BCUTdv-1l	-0.00397541	3.95533
BCUTd-1h	2.02366	4.29631
BCUTd-1l	0.879713	1.94704
BCUTs-1h	1.4246	8.02718
BCUTs-1l	0.232152	2.3454
BCUTZ-1h	6.18711	53.0035
BCUTZ-1l	0.997018	5.99923
BCUTv-1h	20.582	38.7995
BCUTv-1l	5.57309	20.5785
BCUTse-1h	2.81997	4.0484
BCUTse-1l	2.06703	2.73165
BCUTp-1l	0.524123	1.66259
BCUTi-1h	11.2764	17.4504
BCUTi-1l	8.1362	11.2566
BalabanJ	0.80627	6.91342
SpMAD_DzZ	0.351319	16.0683
SM1_DzZ	-9.17857	8
SM1_Dzv	-13.1198	1.46831
SM1_Dzse	-0.432345	7.524
BertzCT	2.75489	2309.11
nBondsD	0	11
nBondsT	0	4
PNSA1	0	902.94
PNSA2	-4597.24	0
PNSA3	-198.993	0
PNSA4	-65.1545	0
PNSA5	-182.03	0
PPSA1	0	582.29
PPSA2	0	3440.47
PPSA3	0	43.31
PPSA4	0	36.3641
DPSA1	-804.434	433.748
DPSA4	1.88664	71.1186
FNSA1	0	1
FNSA2	-5.15271	0
FNSA3	-0.365492	0
FNSA4	-0.170133	0
FNSA5	-0.362241	0
FPSA3	0	0.125327
FPSA4	0	0.089225
WNSA1	0	904.245
WNSA3	-162.219	0
WPSA1	0	613.011
WPSA3	0	51.9378
RNCG	0.0477073	1
RPCG	0.0284562	1
RNCS	0	1030.85
RPCS	0	1153.38
TASA	0	1011.15
TPSA	0	518.042
RASA	0	1
C1SP1	0	4
C2SP1	0	4
C1SP2	0	12
C2SP2	0	26
C3SP2	0	12
C1SP3	0	14
C2SP3	0	20
C3SP3	0	8
C4SP3	0	6
FCSP3	0	1
Xch-3d	0	1.44338
Xch-4d	0	1.06066
Xch-5d	0	1.65733
Xch-6d	0	3.57286
Xch-7d	0	11.375
Xch-4dv	0	1.5
Xch-5dv	0	2.01246
Xch-6dv	0	4.06131
Xch-7dv	0	13.6518
Xc-3d	0	9.25
Xc-4d	0	1.5
Xc-5d	0	11.9219
Xc-6d	0	5.65625
Xc-3dv	0	9.41046
Xc-4dv	0	2.67827
Xc-5dv	0	10.3316
Xc-6dv	0	3.53702
Xpc-4d	0	31.9375
Xpc-4dv	0	23.7589
Xpc-5dv	0	53.3493
AXp-0d	0.653445	0.902369
AXp-1d	0.365385	0.707107
AXp-2d	0.201779	0.707107
AXp-1dv	0.204237	1.55021
AXp-2dv	0.0906232	3.71154
NsCH3	0	12
NdCH2	0	4
NssCH2	0	19
NtCH	0	1
NdsCH	0	14
NaaCH	0	18
NsssCH	0	17
NddC	0	2
NdssC	0	9
NaasC	0	14
NaaaC	0	12
NssssC	0	14
NsNH2	0	4
NdNH	0	1
NssNH	0	4
NaaNH	0	4
NtN	0	4
NdsN	0	4
NaaN	0	5
NsssN	0	6
NddsN	0	4
NaasN	0	3
NssssN	0	2
NsOH	0	10
NdO	0	7
NssO	0	10
NaaO	0	2
NssssSi	0	5
NsssP	0	1
NsSH	0	2
NdS	0	2
NssS	0	6
NaaS	0	3
NdssS	0	2
NddssS	0	3
SssCH2	-4.99079	22.9713
SsssCH	-16.1823	6.4808
SdssC	-7.84222	6.07495
SaasC	-10.869	12.9573
SaaaC	-1.21572	10.9079
SssssC	-129.642	1.66167
SddsN	-8.75	0
SaasN	0	4.78838
SsssP	-1.58951	0.421682
AETA_alpha	0.345833	1.35714
ETA_shape_p	0	0.907895
ETA_shape_y	0	0.62069
ETA_shape_x	0	0.505155
AETA_beta	0.333333	1.85
AETA_beta_s	0.333333	0.9
ETA_beta_ns_d	0	5
AETA_beta_ns_d	0	0.25
AETA_eta	0.17709	2.12745
AETA_eta_L	0.1124	0.784902
AETA_eta_RL	0.4	0.5
AETA_eta_F	-1.20903	1.69497
ETA_eta_B	-0.0857864	2.91421
AETA_eta_BR	-8.88178e-17	0.110211
ETA_dAlpha_A	0	0.857143
ETA_dAlpha_B	0	0.151261
ETA_epsilon_2	0.517857	1.48655
ETA_epsilon_3	0.409091	0.45873
ETA_epsilon_5	0.517857	1.48655
ETA_dEpsilon_B	0	0.289947
ETA_dEpsilon_D	0	0.395833
ETA_dBeta	-29.75	13
ETA_psi_1	0.234596	2.62069
ETA_dPsi_A	0	0.479404
ETA_dPsi_B	0	1.90669
fragCpx	2.01	1150.06
fMF	0	0.714286
GeomDiameter	1.7252	27.9997
GeomShapeIndex	0.361891	1
nHBAcc	0	16
nHBDon	0	10
IC0	0.721928	2.41309
IC1	0.721928	4.67794
IC2	0.721928	5.57403
IC3	0.721928	5.96406
SIC0	0.158033	1
SIC1	0.177623	1
SIC2	0.177623	1
SIC3	0.177623	1
CIC0	0	5.44341
CIC1	0	4.65511
CIC2	-1.33227e-15	4.25163
MIC0	5.62509	71.7645
MIC1	6.5095	84.4096
ZMIC1	11.0387	129.058
ZMIC2	10.9193	128.742
ZMIC3	10.9193	123.298
Kier2	0.222222	25.0336
FilterItLogS	-11.461	3.34888
PEOE_VSA1	0	74.4299
PEOE_VSA2	0	33.8585
PEOE_VSA3	0	42.4685
PEOE_VSA4	0	87.8083
PEOE_VSA5	0	92.8075
PEOE_VSA6	0	116.009
PEOE_VSA7	0	126.613
PEOE_VSA8	0	82.954
PEOE_VSA9	0	75.2828
PEOE_VSA10	-0.0619016	71.6437
PEOE_VSA11	0	47.4139
PEOE_VSA12	0	27.7316
PEOE_VSA13	0	31.611
SMR_VSA1	0	105.37
SMR_VSA2	0	21.0476
SMR_VSA3	0	45.5406
SMR_VSA4	0	52.2553
SMR_VSA5	-0.0619016	172.261
SMR_VSA6	0	98.3852
SMR_VSA7	0	155.259
SMR_VSA9	0	51.7456
SlogP_VSA1	0	33.5682
SlogP_VSA2	-0.0619016	138.943
SlogP_VSA3	0	48.2285
SlogP_VSA4	0	61.5748
SlogP_VSA5	0	132.44
SlogP_VSA6	0	142.796
SlogP_VSA7	0	65.4701
SlogP_VSA8	0	65.1566
SlogP_VSA10	0	105.37
SlogP_VSA11	0	51.7456
EState_VSA1	0	113.341
EState_VSA2	0	75.9028
EState_VSA3	0	71.4674
EState_VSA4	-0.0619016	115.237
EState_VSA5	0	103.229
EState_VSA6	0	76.2259
EState_VSA7	0	102.177
EState_VSA8	0	129.496
EState_VSA9	0	139.211
EState_VSA10	0	96.5891
VSA_EState1	-4.35069	339.142
VSA_EState2	-14.3226	80.1325
VSA_EState3	-7.84242	105.234
VSA_EState4	-38.571	24.7629
VSA_EState5	-91.0708	11.7645
VSA_EState7	-16.1503	32.4537
VSA_EState8	-6.31751	25.7648
VSA_EState9	-16.6778	16.0106
AMID_h	0	1.65519
AMID_N	0	1.33216
AMID_O	0	1.21651
AMID_X	0	1.3
MOMI-X	47.14	43390.1
MOMI-Z	4.19132e-06	12729.2
PBF	0	1.10099
piPC8	0	9.42635
bpol	2.04	115.976
nRing	0	11
n4Ring	0	2
n5Ring	0	4
n6Ring	0	7
n7Ring	0	2
n8Ring	0	1
n9Ring	0	1
n10Ring	0	1
n11Ring	0	1
n12Ring	0	1
nG12Ring	0	2
nHRing	0	7
n3HRing	0	5
n4HRing	0	2
n5HRing	0	4
n6HRing	0	5
n7HRing	0	2
n8HRing	0	1
n10HRing	0	1
nG12HRing	0	2
n3aRing	0	1
n4aRing	0	1
n5aRing	0	3
n7aRing	0	1
nG12aRing	0	1
naHRing	0	4
n6aHRing	0	4
nARing	0	9
n5ARing	0	4
n6ARing	0	5
nAHRing	0	7
n5AHRing	0	4
n6AHRing	0	4
nFRing	0	2
n6FRing	0	1
n7FRing	0	2
n8FRing	0	1
n9FRing	0	2
n10FRing	0	2
n11FRing	0	1
n12FRing	0	1
nG12FRing	0	2
nFHRing	0	2
n6FHRing	0	1
n7FHRing	0	2
n10FHRing	0	2
n11FHRing	0	1
n12FHRing	0	1
nG12FHRing	0	2
nFaRing	0	2
n9FaRing	0	2
n10FaRing	0	2
n12FaRing	0	1
nG12FaRing	0	1
nFaHRing	0	2
n10FaHRing	0	2
nG12FaHRing	0	1
nFARing	0	2
n9FARing	0	2
n10FARing	0	2
nG12FARing	0	2
nFAHRing	0	2
n9FAHRing	0	2
n10FAHRing	0	2
nG12FAHRing	0	2
nRot	0	15
RotRatio	0	0.882353
SLogP	-1.98	9.8876
TopoPSA(NO)	0	279.13
TopoPSA	0	321.13
GGI4	0	11.44
GGI5	0	6.06861
GGI6	0	4.0532
GGI7	0	2.16171
GGI8	0	1.47391
GGI9	0	1.19875
GGI10	0	0.866459
JGI2	0	0.345679
JGI3	0	0.3125
JGI4	0	0.191111
JGI5	0	0.118056
JGI6	0	0.0612245
JGI7	0	0.0442708
JGI8	0	0.037037
JGI9	0	0.0285417
JGI10	0	0.0247934
JGT10	0	0.99527
TopoShapeIndex	0	1
SRW05	0	5.3033
TSRW10	17.3108	112.746
mZagreb1	0.75	24.875
The annotation for each molecular descriptor sees https://mordred-descriptor.github.io/documentation/master/descriptors.html.

## Sheet: Table S15
Table S15	Retention index for alkane mix standard
PREFERRED_NAME	CASRN	InChIKey	Monoisotopic Mass	Molecular Formula	Average Mass	Number of carbon	Retention time (min)	Detected mass for molecular ion	Retention index_calculated	Retention index_NIST_AI (iu)	Unknown ID in MS-DIAL
Decane	124-18-5	DIOQZVSQGTUSAI-UHFFFAOYSA-N	142.172	C10H22	142.286	10	4.54	not found	999.5	994	54
Undecane	1120-21-4	RSJKGSCJYJTIGS-UHFFFAOYSA-N	156.188	C11H24	156.313	11	5.73	156.187	1100.37	1094	133
Dodecane	112-40-3	SNRUBQQJIBEYMU-UHFFFAOYSA-N	170.203	C12H26	170.34	12	6.92	170.203	1199.66	1193	235
Tridecane	629-50-5	IIYFAKIEWZDVMP-UHFFFAOYSA-N	184.219	C13H28	184.367	13	8.05	184.218	1299.88	1293	336
Tetradecane	629-59-4	BGHCVCJVXZWKCC-UHFFFAOYSA-N	198.235	C14H30	198.394	14	9.13	198.234	1399.66	1395	443
Pentadecane	629-62-9	YCOZIPAWZNQLMR-UHFFFAOYSA-N	212.25	C15H32	212.421	15	10.14	212.25	1500.51	1497	553
Hexadecane	544-76-3	DCAYPVUWAIABOU-UHFFFAOYSA-N	226.266	C16H34	226.448	16	11.11	not found	1600.03	1599	651
Heptadecane	629-78-7	NDJKXXJCMXVBJW-UHFFFAOYSA-N	240.282	C17H36	240.475	17	12.03	not found	1699.6	1701	738
Octadecane	593-45-3	RZJRJXONCZWCBN-UHFFFAOYSA-N	254.297	C18H38	254.502	18	12.9	254.291	1799.8	1802	822
Nonadecane	629-92-5	LQERIDTXQFOHKA-UHFFFAOYSA-N	268.313	C19H40	268.529	19	13.73	not found	1900.12	1903	899
Eicosane	112-95-8	CBFCDTFDPHXCNY-UHFFFAOYSA-N	282.329	C20H42	282.556	20	14.53	not found	1999.59	2004	959
Heneicosane	629-94-7	FNAZRRHPUDJQCJ-UHFFFAOYSA-N	296.344	C21H44	296.583	21	15.29	296.343	2099.52	2103	1008
Docosane	629-97-0	HOWGUJZVBDQJKV-UHFFFAOYSA-N	310.36	C22H46	310.61	22	16.02	not found	2199.7	2203	1046
Tricosane	638-67-5	FIGVVZUWCLSUEI-UHFFFAOYSA-N	324.376	C23H48	324.637	23	16.72	not found	2299.54	2304	1076
n-Tetracosane	646-31-1	POOSGDOYLQNASK-UHFFFAOYSA-N	338.391	C24H50	338.664	24	17.39	not found	2400.27	2404	1107
Pentacosane	629-99-2	YKNWIILGEFFOPE-UHFFFAOYSA-N	352.407	C25H52	352.691	25	18.04	not found	2499.84	2503	1136
Hexacosane	630-01-3	HMSWAIKSFDFLKN-UHFFFAOYSA-N	366.423	C26H54	366.718	26	18.67	not found	2599.24	2604	1157
Heptacosane	593-49-7	BJQWYEJQWHSSCJ-UHFFFAOYSA-N	380.438	C27H56	380.745	27	19.27	not found	2700.01	2704	1173
Octacosane	630-02-4	ZYURHZPYMFLWSH-UHFFFAOYSA-N	394.454	C28H58	394.772	28	19.86	not found	2799.38	2804	1187
Nonacosane	630-03-5	IGGUPRCHHJZPBS-UHFFFAOYSA-N	408.47	C29H60	408.799	29	20.44	not found	2899.71	2903	1204
Triacontane	638-68-6	JXTPJDDICSTXJX-UHFFFAOYSA-N	422.485	C30H62	422.826	30	21.08	not found	3000.49	3002	1223
Hentriacontane	630-04-6	IUJAMGNYPWYUPM-UHFFFAOYSA-N	436.501	C31H64	436.853	31	21.83	not found	3100.23	3102	1245
Dotriacontane	544-85-4	QHMGJGNTMQDRQA-UHFFFAOYSA-N	450.516	C32H66	450.88	32	22.71	not found	3200.41	3201	1261
Tritriacontane	630-05-7	SUJUOAZFECLBOA-UHFFFAOYSA-N	464.532	C33H68	464.907	33	23.77	not found	3299.98	3300	1271
Tetratriacontane	14167-59-0	GWVDBZWVFGFBCN-UHFFFAOYSA-N	478.548	C34H70	478.934	34	25.05	not found	3399.72	3400	1282
Pentatriacontane	630-07-9	VHQQPFLOGSTQPC-UHFFFAOYSA-N	492.563	C35H72	492.961	35	26.6	not found	3499.78	3498	1285
Hexatriacontane	630-06-8	YDLYQMBWCWFRAI-UHFFFAOYSA-N	506.579	C36H74	506.988	36	28.49	not found	3599.76	3597	1290
Software	MS-DIAL v. 4.9.221218
Sample	250305_24_AlkaneMix
Reference standard	Sigma-Aldrich 49452-U
quant mass	71.0856

## Sheet: Table S16
Table S16	GC-HRMS feature statistics during suspect screening analysis
Sampling sites	After deconvolution	After prefilter by S/N&Area	After fitler RI tolerance&mf&rmf	Predicted AhR-Active feature Numbers*	Unique candidates	Predicted AhR-Active candidates	Total groups	Unique feature	Isomer feature group	Active unique feature	Active isomer feature group	Active group	Precent of library matching (%)	Nonactive_single_feature_group	Nonactive_isomer_feature_group
Prossen	2928	1340	352	194	691	313	249	205	44	80	29	109	26.2687	125	15
Dresden	2801	990	265	94	540	166	192	162	30	35	17	52	26.7677	127	13
Riesa	3048	1091	259	67	553	122	205	181	24	30	10	40	23.7397	151	14
Torgau	2905	1071	290	99	578	184	197	166	31	34	18	52	27.0775	132	13
Wittenberg	3061	1319	393	207	758	298	270	218	52	84	33	117	29.7953	134	19
Dessau	2966	1190	299	119	582	203	206	164	42	47	18	65	25.1261	117	24
Magdeburg	2973	1181	297	108	591	207	220	186	34	53	17	70	25.1482	133	17
Werben	2906	1262	298	129	687	222	223	187	36	54	19	73	23.6133	133	17
Domitz	2862	969	269	95	578	179	173	135	38	28	17	45	30.8566	107	21
Lauenburg	2988	1065	265	46	484	80	172	139	33	17	6	23	24.8826	122	27
Extraction Blank 1	2035	582	233	33	412	66	163	131	32	16	4	20	40.0344	115	28
Extraction Blank 2	2140	598	221	26	412	32	154	125	29	9	5	14	36.9565	116	24
RI, mf and rmf are the abbreviations for Retention Index or Indice, Match Factor, Reverse Match Factor, respectively in the NIST 23 spectral reference library. mf and rmf range from 0 to 999
After deconvolution:	Extracted ion chromatograph with GC-EI spectra were constructed from Thermo Fisher Xcalibur (RAW) centroid data of raw extracts using MS-DIAL software
After prefilter by S/N&Area:	Deconvoluted GC-HRMS features were filtered based on predefined thresholds for signal-to-noise ratio and model ion area
After fitler RI tolerance&mf&rmf	Definitive match against NIST spectral reference library based on predefined thresholds for match factor, reverse match factor and retention index tolerance.
	Specifically, (1) retention index tolerance ≤ 200; (2) mf > 700 or mf < 700 and rmf > 700.
* prediction by the established binary classification machine learning model in this study

[truncated: 20 more sheets: Table S17, Table S18, Table S19, Table S20, Table S21, Table S22, Table S23, Table S24, Table S25, Table S26, Table S27, Table S28, Table S29, Table S30, Table S31, Table S32, Table S33, Table S34, Table S35, Table S36]
